# Supplementary material for: General strategy for developing thick-film micro-thermoelectric coolers from material fabrication to device integration
Source: Nat Commun. 2024 May 8;15:3870. doi: 10.1038/s41467-024-48346-6 (PMC11079074; doi:10.1038/s41467-024-48346-6)
Supplement: Supplementary file 5 — Source Data [file 41467_2024_48346_MOESM5_ESM.xlsx]

## Sheet: Figure 1d
Figure 1d
Sample	Oxygen content (%)	Power factor (μW∙cm-1∙K-2)
Unannealed	4.01	0.84
Ar Annealing	10.48	24.08
VS-A	4.33	33.6

## Sheet: Figure 2b-e
Figure 2b						Figure 2c			Figure 2d												Figure 2e
Powder direct molding			Zone melting			Sample	Te (%)		360-90			400-90			440-90			440-90			440-70			440-90			440-110
Compression strain (%)	Compressive stress (MPa)		Compression strain (%)	Compressive stress (MPa)		360-90	59.84		2-Theta (degree)	Intensity (a.u.)		2-Theta (degree)	Intensity (a.u.)		2-Theta (degree)	Intensity (a.u.)		2-Theta (degree)	Intensity (a.u.)		2-Theta (degree)	Intensity (a.u.)		2-Theta (degree)	Intensity (a.u.)		2-Theta (degree)	Intensity (a.u.)
0.00126	1.21308		-0.00017	0.00197		400-90	59.27		5.0234	1930		5.0234	1956		5.0234	1882		5.0234	1913		5.0234	1935		5.0234	1882		5.0234	1904
0.00543	1.21728		-0.00679	0.0017		450-90	57.71		5.0496	2028		5.0496	1975		5.0496	1877		5.0496	1922		5.0496	1950		5.0496	1877		5.0496	1944
0.00947	1.22019		-0.01359	0.00161		440-70	59.01		5.0758	2029		5.0758	1987		5.0758	2010		5.0758	2083		5.0758	1938		5.0758	2010		5.0758	2024
0.0137	1.22453		-0.0122	0.00132		440-90	58.76		5.102	1972		5.102	2046		5.102	1934		5.102	1989		5.102	1992		5.102	1934		5.102	1983
0.01806	1.22853		-0.01154	0.00137		440-110	58.25		5.1282	2040		5.1282	1976		5.1282	2006		5.1282	2050		5.1282	2056		5.1282	2006		5.1282	2039
0.0222	1.23301		-0.01038	0.00147					5.1544	2037		5.1544	2114		5.1544	1990		5.1544	2080		5.1544	1984		5.1544	1990		5.1544	2084
0.02674	1.2371		-0.00906	0.00161					5.1806	2077		5.1806	2158		5.1806	2080		5.1806	2066		5.1806	2075		5.1806	2080		5.1806	2090
0.03106	1.24076		-0.00741	0.00144					5.2068	2114		5.2068	2040		5.2068	2114		5.2068	2106		5.2068	1972		5.2068	2114		5.2068	2106
0.03536	1.24456		-0.00555	0.00155					5.233	2129		5.233	2117		5.233	2005		5.233	2140		5.233	2052		5.233	2005		5.233	2051
0.03983	1.24873		-0.00357	0.00167					5.2592	1985		5.2592	2041		5.2592	2021		5.2592	2030		5.2592	1937		5.2592	2021		5.2592	2059
0.04342	1.25253		-0.00076	0.00156					5.2854	1835		5.2854	1972		5.2854	1951		5.2854	1913		5.2854	1893		5.2854	1951		5.2854	1940
0.04718	1.25619		0.0025	0.00183					5.3116	1833		5.3116	1813		5.3116	1765		5.3116	1809		5.3116	1856		5.3116	1765		5.3116	1806
0.05087	1.25883		0.00884	0.002					5.3378	1705		5.3378	1786		5.3378	1663		5.3378	1771		5.3378	1703		5.3378	1663		5.3378	1761
0.05507	1.2625		0.02079	0.00196					5.364	1655		5.364	1662		5.364	1670		5.364	1652		5.364	1651		5.364	1670		5.364	1632
0.05921	1.26698		0.0367	0.00306					5.3902	1565		5.3902	1598		5.3902	1609		5.3902	1559		5.3902	1640		5.3902	1609		5.3902	1527
0.06323	1.27028		0.05606	0.00406					5.4164	1597		5.4164	1592		5.4164	1562		5.4164	1602		5.4164	1547		5.4164	1562		5.4164	1484
0.06743	1.27452		0.07002	0.00447					5.4426	1541		5.4426	1543		5.4426	1471		5.4426	1542		5.4426	1411		5.4426	1471		5.4426	1513
0.07158	1.27911		0.07503	0.00453					5.4688	1466		5.4688	1485		5.4688	1486		5.4688	1449		5.4688	1430		5.4688	1486		5.4688	1427
0.07611	1.28313		0.07656	0.00487					5.495	1491		5.495	1429		5.495	1443		5.495	1492		5.495	1512		5.495	1443		5.495	1452
0.08072	1.28827		0.07714	0.00497					5.5212	1447		5.5212	1468		5.5212	1421		5.5212	1467		5.5212	1453		5.5212	1421		5.5212	1430
0.08546	1.29298		0.07754	0.00475					5.5474	1503		5.5474	1382		5.5474	1402		5.5474	1467		5.5474	1447		5.5474	1402		5.5474	1425
0.0901	1.2968		0.07794	0.00497					5.5736	1327		5.5736	1459		5.5736	1389		5.5736	1417		5.5736	1399		5.5736	1389		5.5736	1337
0.09423	1.30078		0.07845	0.00486					5.5998	1455		5.5998	1381		5.5998	1367		5.5998	1400		5.5998	1353		5.5998	1367		5.5998	1377
0.09868	1.30525		0.07932	0.0047					5.626	1315		5.626	1377		5.626	1315		5.626	1425		5.626	1320		5.626	1315		5.626	1342
0.10278	1.30889		0.08043	0.0052					5.6522	1366		5.6522	1365		5.6522	1307		5.6522	1358		5.6522	1364		5.6522	1307		5.6522	1296
0.10673	1.31237		0.08235	0.00508					5.6784	1351		5.6784	1413		5.6784	1339		5.6784	1380		5.6784	1347		5.6784	1339		5.6784	1300
0.11069	1.31605		0.08504	0.00521					5.7046	1399		5.7046	1361		5.7046	1302		5.7046	1379		5.7046	1299		5.7046	1302		5.7046	1344
0.11464	1.32018		0.08927	0.00555					5.7308	1341		5.7308	1362		5.7308	1353		5.7308	1354		5.7308	1333		5.7308	1353		5.7308	1312
0.11871	1.32408		0.09402	0.00561					5.757	1345		5.757	1310		5.757	1316		5.757	1261		5.757	1285		5.757	1316		5.757	1387
0.12269	1.32826		0.09969	0.00613					5.7832	1286		5.7832	1278		5.7832	1281		5.7832	1375		5.7832	1313		5.7832	1281		5.7832	1378
0.12692	1.33247		0.1059	0.00638					5.8094	1310		5.8094	1345		5.8094	1350		5.8094	1291		5.8094	1234		5.8094	1350		5.8094	1318
0.13115	1.33589		0.11201	0.00723					5.8356	1288		5.8356	1266		5.8356	1258		5.8356	1323		5.8356	1289		5.8356	1258		5.8356	1298
0.13515	1.34015		0.11724	0.00719					5.8618	1278		5.8618	1253		5.8618	1304		5.8618	1286		5.8618	1326		5.8618	1304		5.8618	1301
0.13954	1.34408		0.12163	0.00757					5.888	1318		5.888	1225		5.888	1229		5.888	1275		5.888	1320		5.888	1229		5.888	1348
0.14386	1.34924		0.12517	0.00804					5.9142	1318		5.9142	1362		5.9142	1276		5.9142	1281		5.9142	1240		5.9142	1276		5.9142	1279
0.14822	1.35294		0.1283	0.00841					5.9404	1237		5.9404	1295		5.9404	1228		5.9404	1209		5.9404	1254		5.9404	1228		5.9404	1247
0.15239	1.35722		0.1312	0.00877					5.9666	1324		5.9666	1221		5.9666	1231		5.9666	1207		5.9666	1254		5.9666	1231		5.9666	1256
0.15673	1.36153		0.13404	0.00958					5.9928	1261		5.9928	1250		5.9928	1257		5.9928	1334		5.9928	1230		5.9928	1257		5.9928	1247
0.16087	1.36581		0.13714	0.00992					6.019	1273		6.019	1288		6.019	1213		6.019	1238		6.019	1229		6.019	1213		6.019	1128
0.1649	1.36955		0.1402	0.01003					6.0452	1232		6.0452	1190		6.0452	1280		6.0452	1271		6.0452	1182		6.0452	1280		6.0452	1197
0.16921	1.37448		0.14344	0.01078					6.0714	1267		6.0714	1291		6.0714	1226		6.0714	1301		6.0714	1243		6.0714	1226		6.0714	1287
0.1734	1.3777		0.14687	0.011					6.0976	1209		6.0976	1303		6.0976	1213		6.0976	1170		6.0976	1196		6.0976	1213		6.0976	1235
0.1775	1.38264		0.15085	0.01174					6.1238	1243		6.1238	1308		6.1238	1236		6.1238	1183		6.1238	1199		6.1238	1236		6.1238	1146
0.18167	1.38647		0.15508	0.01232					6.15	1175		6.15	1199		6.15	1139		6.15	1230		6.15	1276		6.15	1139		6.15	1236
0.18579	1.39113		0.15952	0.01343					6.1762	1217		6.1762	1288		6.1762	1227		6.1762	1232		6.1762	1195		6.1762	1227		6.1762	1237
0.18998	1.39513		0.16378	0.01422					6.2024	1192		6.2024	1246		6.2024	1220		6.2024	1215		6.2024	1172		6.2024	1220		6.2024	1190
0.19415	1.39893		0.16803	0.01532					6.2286	1165		6.2286	1168		6.2286	1222		6.2286	1197		6.2286	1226		6.2286	1222		6.2286	1240
0.19847	1.40358		0.17214	0.01613					6.2548	1198		6.2548	1270		6.2548	1227		6.2548	1266		6.2548	1144		6.2548	1227		6.2548	1217
0.20252	1.40826		0.17615	0.0167					6.281	1245		6.281	1250		6.281	1238		6.281	1190		6.281	1281		6.281	1238		6.281	1183
0.20667	1.41186		0.17964	0.01787					6.3072	1188		6.3072	1209		6.3072	1180		6.3072	1143		6.3072	1179		6.3072	1180		6.3072	1142
0.21075	1.41603		0.18314	0.01854					6.3334	1150		6.3334	1173		6.3334	1135		6.3334	1237		6.3334	1195		6.3334	1135		6.3334	1167
0.21468	1.42021		0.18652	0.01964					6.3596	1216		6.3596	1213		6.3596	1127		6.3596	1206		6.3596	1161		6.3596	1127		6.3596	1201
0.21876	1.42375		0.18999	0.02061					6.3858	1125		6.3858	1202		6.3858	1165		6.3858	1181		6.3858	1178		6.3858	1165		6.3858	1174
0.2226	1.42826		0.19328	0.02141					6.412	1233		6.412	1135		6.412	1185		6.412	1202		6.412	1212		6.412	1185		6.412	1142
0.22678	1.4328		0.19673	0.02259					6.4382	1179		6.4382	1151		6.4382	1115		6.4382	1173		6.4382	1125		6.4382	1115		6.4382	1185
0.23094	1.43702		0.20025	0.02346					6.4644	1162		6.4644	1206		6.4644	1098		6.4644	1218		6.4644	1184		6.4644	1098		6.4644	1095
0.23491	1.44165		0.20415	0.02487					6.4906	1135		6.4906	1132		6.4906	1193		6.4906	1228		6.4906	1208		6.4906	1193		6.4906	1139
0.23904	1.44627		0.20805	0.02557					6.5168	1192		6.5168	1121		6.5168	1104		6.5168	1135		6.5168	1180		6.5168	1104		6.5168	1108
0.24313	1.45067		0.21181	0.02725					6.543	1192		6.543	1177		6.543	1135		6.543	1235		6.543	1161		6.543	1135		6.543	1108
0.24769	1.45572		0.21583	0.02899					6.5692	1123		6.5692	1129		6.5692	1180		6.5692	1136		6.5692	1140		6.5692	1180		6.5692	1144
0.25241	1.46036		0.21965	0.03004					6.5954	1122		6.5954	1114		6.5954	1136		6.5954	1139		6.5954	1097		6.5954	1136		6.5954	1161
0.25701	1.4651		0.22352	0.03115					6.6216	1130		6.6216	1121		6.6216	1097		6.6216	1105		6.6216	1151		6.6216	1097		6.6216	1185
0.26157	1.47059		0.22757	0.03299					6.6478	1102		6.6478	1133		6.6478	1113		6.6478	1191		6.6478	1061		6.6478	1113		6.6478	1110
0.26579	1.47511		0.23084	0.03402					6.674	1186		6.674	1076		6.674	1109		6.674	1127		6.674	1131		6.674	1109		6.674	1060
0.26974	1.47825		0.23434	0.03511					6.7002	1155		6.7002	1134		6.7002	1018		6.7002	1051		6.7002	1055		6.7002	1018		6.7002	1103
0.27375	1.4828		0.23792	0.03657					6.7264	1075		6.7264	1123		6.7264	1051		6.7264	1146		6.7264	1035		6.7264	1051		6.7264	1143
0.27776	1.48742		0.24163	0.03804					6.7526	1165		6.7526	1172		6.7526	1136		6.7526	1147		6.7526	1124		6.7526	1136		6.7526	1050
0.2818	1.4922		0.24523	0.03953					6.7788	1087		6.7788	1120		6.7788	1084		6.7788	1134		6.7788	1136		6.7788	1084		6.7788	1024
0.28573	1.4957		0.24884	0.04104					6.805	1139		6.805	1109		6.805	1093		6.805	1104		6.805	1077		6.805	1093		6.805	1075
0.28947	1.49983		0.25263	0.0426					6.8312	1060		6.8312	1162		6.8312	1079		6.8312	1100		6.8312	1067		6.8312	1079		6.8312	1046
0.29311	1.50313		0.25639	0.0441					6.8574	1154		6.8574	1103		6.8574	1127		6.8574	1096		6.8574	1092		6.8574	1127		6.8574	1091
0.29717	1.50789		0.26018	0.04556					6.8836	1065		6.8836	1129		6.8836	1077		6.8836	1108		6.8836	1144		6.8836	1077		6.8836	1110
0.30113	1.5118		0.26389	0.04742					6.9098	1095		6.9098	1086		6.9098	1075		6.9098	1129		6.9098	1080		6.9098	1075		6.9098	1155
0.30519	1.51696		0.26799	0.04928					6.936	1088		6.936	1073		6.936	1059		6.936	1101		6.936	1068		6.936	1059		6.936	1082
0.30968	1.52232		0.2718	0.05088					6.9622	1097		6.9622	1101		6.9622	1131		6.9622	1147		6.9622	1066		6.9622	1131		6.9622	1067
0.31412	1.52743		0.27558	0.05277					6.9884	1073		6.9884	1114		6.9884	1107		6.9884	1084		6.9884	1075		6.9884	1107		6.9884	1073
0.3184	1.53169		0.27929	0.05436					7.0146	1151		7.0146	1120		7.0146	1071		7.0146	1089		7.0146	1046		7.0146	1071		7.0146	1045
0.32293	1.53762		0.28307	0.05674					7.0408	1073		7.0408	1064		7.0408	1016		7.0408	1116		7.0408	1052		7.0408	1016		7.0408	1058
0.32738	1.54256		0.28659	0.05804					7.067	1027		7.067	1075		7.067	1058		7.067	1044		7.067	1092		7.067	1058		7.067	1048
0.33187	1.54762		0.29026	0.05969					7.0932	1113		7.0932	1110		7.0932	1011		7.0932	1090		7.0932	1041		7.0932	1011		7.0932	1040
0.33631	1.55275		0.29398	0.06179					7.1194	1024		7.1194	1071		7.1194	1049		7.1194	1112		7.1194	968		7.1194	1049		7.1194	1033
0.34062	1.55817		0.29773	0.06359					7.1456	1047		7.1456	1098		7.1456	1016		7.1456	1050		7.1456	1021		7.1456	1016		7.1456	1074
0.34495	1.56251		0.3012	0.06571					7.1718	1145		7.1718	1086		7.1718	1015		7.1718	1012		7.1718	1047		7.1718	1015		7.1718	1048
0.34921	1.56786		0.30491	0.06759					7.198	972		7.198	1047		7.198	1046		7.198	1040		7.198	1033		7.198	1046		7.198	1047
0.35363	1.57274		0.30859	0.06924					7.2242	1031		7.2242	1121		7.2242	1075		7.2242	1050		7.2242	991		7.2242	1075		7.2242	1108
0.35754	1.5775		0.3122	0.07129					7.2504	1079		7.2504	1050		7.2504	1010		7.2504	1048		7.2504	1006		7.2504	1010		7.2504	1016
0.36156	1.58155		0.31589	0.07367					7.2766	1006		7.2766	1032		7.2766	1026		7.2766	1101		7.2766	1046		7.2766	1026		7.2766	1060
0.36556	1.58603		0.3195	0.07547					7.3028	1027		7.3028	1031		7.3028	977		7.3028	1112		7.3028	1034		7.3028	977		7.3028	1055
0.36934	1.58979		0.3233	0.07739					7.329	1063		7.329	970		7.329	1004		7.329	1051		7.329	1049		7.329	1004		7.329	1041
0.37321	1.5941		0.32681	0.07945					7.3552	1005		7.3552	999		7.3552	1029		7.3552	1018		7.3552	1058		7.3552	1029		7.3552	1089
0.37733	1.59988		0.33048	0.08183					7.3814	1024		7.3814	1063		7.3814	1035		7.3814	1025		7.3814	984		7.3814	1035		7.3814	1086
0.38161	1.60444		0.33429	0.08419					7.4076	963		7.4076	1081		7.4076	1064		7.4076	1038		7.4076	1043		7.4076	1064		7.4076	1000
0.38589	1.61015		0.33784	0.08615					7.4338	1075		7.4338	1072		7.4338	1021		7.4338	1016		7.4338	1015		7.4338	1021		7.4338	969
0.3902	1.61533		0.34126	0.08852					7.46	988		7.46	1025		7.46	1055		7.46	1075		7.46	1010		7.46	1055		7.46	983
0.39437	1.61955		0.34498	0.09073					7.4862	1036		7.4862	993		7.4862	989		7.4862	1062		7.4862	991		7.4862	989		7.4862	1084
0.39868	1.62478		0.34874	0.09265					7.5124	1015		7.5124	1005		7.5124	979		7.5124	1047		7.5124	1023		7.5124	979		7.5124	1017
0.40332	1.63022		0.35277	0.09593					7.5386	1032		7.5386	1051		7.5386	1006		7.5386	1019		7.5386	1015		7.5386	1006		7.5386	1050
0.40756	1.63537		0.35669	0.09851					7.5648	1018		7.5648	1020		7.5648	1004		7.5648	1083		7.5648	1063		7.5648	1004		7.5648	1085
0.41207	1.64023		0.36053	0.10059					7.591	1026		7.591	1083		7.591	1038		7.591	1076		7.591	1007		7.591	1038		7.591	1136
0.41643	1.64639		0.36424	0.10343					7.6172	1031		7.6172	1060		7.6172	1042		7.6172	1102		7.6172	915		7.6172	1042		7.6172	1056
0.42064	1.6512		0.368	0.1057					7.6434	995		7.6434	1007		7.6434	991		7.6434	1015		7.6434	984		7.6434	991		7.6434	1051
0.42513	1.6573		0.37168	0.10816					7.6696	984		7.6696	981		7.6696	1002		7.6696	1020		7.6696	1034		7.6696	1002		7.6696	1039
0.4294	1.66183		0.37533	0.1107					7.6958	1011		7.6958	1013		7.6958	970		7.6958	997		7.6958	961		7.6958	970		7.6958	1027
0.43345	1.66673		0.3789	0.11328					7.722	1024		7.722	1026		7.722	991		7.722	1034		7.722	951		7.722	991		7.722	1057
0.43752	1.67173		0.38251	0.11549					7.7482	1035		7.7482	1001		7.7482	1037		7.7482	1066		7.7482	1024		7.7482	1037		7.7482	1047
0.44147	1.67612		0.38621	0.11831					7.7744	926		7.7744	986		7.7744	1014		7.7744	1005		7.7744	1043		7.7744	1014		7.7744	946
0.44547	1.68062		0.38978	0.12125					7.8006	997		7.8006	992		7.8006	991		7.8006	996		7.8006	1040		7.8006	991		7.8006	957
0.44935	1.68608		0.39349	0.12357					7.8268	1030		7.8268	1010		7.8268	980		7.8268	1047		7.8268	918		7.8268	980		7.8268	893
0.45347	1.69131		0.39729	0.1263					7.853	953		7.853	1013		7.853	1003		7.853	1049		7.853	867		7.853	1003		7.853	940
0.45736	1.69581		0.40118	0.12937					7.8792	957		7.8792	987		7.8792	957		7.8792	950		7.8792	903		7.8792	957		7.8792	978
0.4614	1.70043		0.40513	0.13191					7.9054	1050		7.9054	973		7.9054	932		7.9054	1034		7.9054	997		7.9054	932		7.9054	965
0.46545	1.70586		0.40876	0.13504					7.9316	984		7.9316	988		7.9316	964		7.9316	984		7.9316	958		7.9316	964		7.9316	957
0.46976	1.71058		0.4124	0.13751					7.9578	997		7.9578	1016		7.9578	948		7.9578	988		7.9578	967		7.9578	948		7.9578	972
0.47409	1.71626		0.41618	0.14034					7.984	1033		7.984	979		7.984	980		7.984	996		7.984	986		7.984	980		7.984	970
0.47827	1.72241		0.41988	0.14351					8.0102	1003		8.0102	1037		8.0102	930		8.0102	984		8.0102	1033		8.0102	930		8.0102	1012
0.48255	1.72715		0.42361	0.14619					8.0364	975		8.0364	1027		8.0364	974		8.0364	1065		8.0364	1053		8.0364	974		8.0364	965
0.48659	1.73282		0.42725	0.14912					8.0626	1016		8.0626	1042		8.0626	974		8.0626	1029		8.0626	921		8.0626	974		8.0626	980
0.49063	1.73736		0.43089	0.15198					8.0888	1064		8.0888	1062		8.0888	979		8.0888	1083		8.0888	1041		8.0888	979		8.0888	1039
0.49482	1.7434		0.43465	0.15466					8.115	1022		8.115	1134		8.115	988		8.115	1053		8.115	983		8.115	988		8.115	976
0.49914	1.74851		0.43829	0.1578					8.1412	1029		8.1412	989		8.1412	993		8.1412	1029		8.1412	977		8.1412	993		8.1412	1052
0.50335	1.75411		0.44204	0.16064					8.1674	1047		8.1674	1025		8.1674	1033		8.1674	1075		8.1674	1103		8.1674	1033		8.1674	1048
0.50739	1.75864		0.44553	0.16379					8.1936	1057		8.1936	1158		8.1936	1067		8.1936	1078		8.1936	1047		8.1936	1067		8.1936	1046
0.51165	1.76466		0.44911	0.16641					8.2198	1132		8.2198	1107		8.2198	1025		8.2198	1120		8.2198	1134		8.2198	1025		8.2198	1035
0.51588	1.77016		0.45288	0.16963					8.246	1121		8.246	1101		8.246	1085		8.246	1140		8.246	1125		8.246	1085		8.246	1084
0.52013	1.77693		0.45663	0.17287					8.2722	1129		8.2722	1156		8.2722	1123		8.2722	1155		8.2722	1097		8.2722	1123		8.2722	1048
0.52439	1.78109		0.4604	0.17601					8.2984	1208		8.2984	1177		8.2984	1126		8.2984	1176		8.2984	1183		8.2984	1126		8.2984	1111
0.52854	1.787		0.46414	0.17868					8.3246	1313		8.3246	1325		8.3246	1135		8.3246	1220		8.3246	1263		8.3246	1135		8.3246	1194
0.53262	1.79178		0.46812	0.18186					8.3508	1377		8.3508	1274		8.3508	1203		8.3508	1253		8.3508	1241		8.3508	1203		8.3508	1209
0.53655	1.7973		0.47189	0.1857					8.377	1463		8.377	1428		8.377	1298		8.377	1334		8.377	1302		8.377	1298		8.377	1277
0.54081	1.80301		0.47567	0.18895					8.4032	1557		8.4032	1487		8.4032	1355		8.4032	1479		8.4032	1368		8.4032	1355		8.4032	1281
0.54505	1.80869		0.47951	0.19198					8.4294	1645		8.4294	1624		8.4294	1521		8.4294	1549		8.4294	1515		8.4294	1521		8.4294	1446
0.54923	1.81398		0.48335	0.19513					8.4556	1986		8.4556	1706		8.4556	1610		8.4556	1753		8.4556	1716		8.4556	1610		8.4556	1541
0.55364	1.82002		0.48691	0.19888					8.4818	2184		8.4818	1975		8.4818	1736		8.4818	1891		8.4818	1924		8.4818	1736		8.4818	1738
0.55776	1.82552		0.49036	0.20158					8.508	2665		8.508	2257		8.508	2033		8.508	2246		8.508	2122		8.508	2033		8.508	1903
0.56197	1.83149		0.49408	0.2046					8.5342	3365		8.5342	2696		8.5342	2326		8.5342	2623		8.5342	2576		8.5342	2326		8.5342	2283
0.56636	1.83727		0.49782	0.20775					8.5604	4450		8.5604	3355		8.5604	2781		8.5604	3136		8.5604	3357		8.5604	2781		8.5604	2681
0.5704	1.84314		0.50162	0.21155					8.5866	6343		8.5866	4520		8.5866	3588		8.5866	4127		8.5866	4282		8.5866	3588		8.5866	3215
0.5745	1.84714		0.50518	0.21475					8.6128	9059		8.6128	5669		8.6128	4846		8.6128	5751		8.6128	5511		8.6128	4846		8.6128	3884
0.57854	1.85413		0.50895	0.21789					8.639	11341		8.639	6099		8.639	6161		8.639	7443		8.639	6503		8.639	6161		8.639	4429
0.58289	1.85877		0.51283	0.22191					8.6652	8926		8.6652	4049		8.6652	4997		8.6652	7726		8.6652	5120		8.6652	4997		8.6652	4824
0.58705	1.86489		0.51652	0.22505					8.6914	5335		8.6914	1933		8.6914	2480		8.6914	4661		8.6914	2631		8.6914	2480		8.6914	4690
0.59119	1.87014		0.5204	0.22901					8.7176	3308		8.7176	1214		8.7176	1324		8.7176	2167		8.7176	1367		8.7176	1324		8.7176	3557
0.59524	1.87612		0.52413	0.23245					8.7438	2033		8.7438	1078		8.7438	1055		8.7438	1311		8.7438	1018		8.7438	1055		8.7438	2337
0.59949	1.88162		0.52792	0.2355					8.77	1343		8.77	968		8.77	934		8.77	1133		8.77	1007		8.77	934		8.77	1721
0.6039	1.88813		0.53169	0.23898					8.7962	1052		8.7962	966		8.7962	946		8.7962	1035		8.7962	971		8.7962	946		8.7962	1210
0.60809	1.89343		0.53535	0.24271					8.8224	1065		8.8224	947		8.8224	994		8.8224	920		8.8224	921		8.8224	994		8.8224	1002
0.6123	1.90034		0.53905	0.24622					8.8486	932		8.8486	896		8.8486	934		8.8486	928		8.8486	938		8.8486	934		8.8486	968
0.61653	1.90496		0.54281	0.24943					8.8748	950		8.8748	896		8.8748	926		8.8748	970		8.8748	863		8.8748	926		8.8748	944
0.62078	1.91141		0.54653	0.2534					8.901	919		8.901	847		8.901	935		8.901	924		8.901	878		8.901	935		8.901	913
0.62495	1.91741		0.55017	0.25707					8.9272	931		8.9272	836		8.9272	924		8.9272	881		8.9272	880		8.9272	924		8.9272	870
0.62907	1.92308		0.55385	0.26053					8.9534	891		8.9534	868		8.9534	857		8.9534	899		8.9534	892		8.9534	857		8.9534	897
0.63309	1.92858		0.55753	0.264					8.9796	908		8.9796	858		8.9796	866		8.9796	893		8.9796	857		8.9796	866		8.9796	819
0.63725	1.9346		0.56143	0.26751					9.0058	832		9.0058	870		9.0058	883		9.0058	920		9.0058	865		9.0058	883		9.0058	865
0.6413	1.94039		0.56517	0.27117					9.032	865		9.032	856		9.032	883		9.032	917		9.032	821		9.032	883		9.032	868
0.64538	1.94621		0.56897	0.2749					9.0582	906		9.0582	833		9.0582	786		9.0582	883		9.0582	838		9.0582	786		9.0582	817
0.64949	1.95122		0.57271	0.27814					9.0844	796		9.0844	859		9.0844	842		9.0844	832		9.0844	785		9.0844	842		9.0844	854
0.65391	1.95836		0.57641	0.28201					9.1106	847		9.1106	833		9.1106	820		9.1106	838		9.1106	878		9.1106	820		9.1106	795
0.65819	1.96457		0.58015	0.28575					9.1368	836		9.1368	883		9.1368	784		9.1368	824		9.1368	876		9.1368	784		9.1368	828
0.66216	1.97059		0.58399	0.28973					9.163	830		9.163	813		9.163	805		9.163	830		9.163	794		9.163	805		9.163	846
0.66619	1.97591		0.58785	0.29302					9.1892	841		9.1892	797		9.1892	811		9.1892	790		9.1892	823		9.1892	811		9.1892	822
0.67049	1.98194		0.59167	0.29696					9.2154	790		9.2154	805		9.2154	861		9.2154	846		9.2154	865		9.2154	861		9.2154	767
0.67477	1.9882		0.59583	0.30085					9.2416	825		9.2416	779		9.2416	822		9.2416	784		9.2416	811		9.2416	822		9.2416	799
0.67896	1.99459		0.59969	0.30473					9.2678	862		9.2678	813		9.2678	809		9.2678	829		9.2678	782		9.2678	809		9.2678	832
0.68313	1.99999		0.60341	0.30855					9.294	753		9.294	819		9.294	781		9.294	810		9.294	819		9.294	781		9.294	848
0.6874	2.00698		0.60715	0.31196					9.3202	827		9.3202	827		9.3202	832		9.3202	870		9.3202	820		9.3202	832		9.3202	795
0.69149	2.01336		0.61084	0.31571					9.3464	811		9.3464	823		9.3464	770		9.3464	835		9.3464	803		9.3464	770		9.3464	813
0.69581	2.01959		0.61456	0.31934					9.3726	886		9.3726	764		9.3726	798		9.3726	810		9.3726	794		9.3726	798		9.3726	847
0.7	2.02505		0.61808	0.32261					9.3988	793		9.3988	793		9.3988	851		9.3988	864		9.3988	813		9.3988	851		9.3988	793
0.70404	2.03155		0.62161	0.32617					9.425	811		9.425	830		9.425	790		9.425	795		9.425	774		9.425	790		9.425	802
0.70817	2.03794		0.62513	0.32958					9.4512	773		9.4512	829		9.4512	857		9.4512	766		9.4512	803		9.4512	857		9.4512	805
0.71249	2.04368		0.62851	0.33349					9.4774	746		9.4774	781		9.4774	769		9.4774	784		9.4774	799		9.4774	769		9.4774	775
0.71683	2.05163		0.63212	0.33645					9.5036	797		9.5036	794		9.5036	802		9.5036	796		9.5036	762		9.5036	802		9.5036	781
0.72097	2.05637		0.63567	0.33984					9.5298	836		9.5298	792		9.5298	761		9.5298	772		9.5298	723		9.5298	761		9.5298	794
0.72522	2.06354		0.63919	0.34373					9.556	759		9.556	734		9.556	758		9.556	802		9.556	827		9.556	758		9.556	814
0.72925	2.06988		0.64269	0.34736					9.5822	804		9.5822	763		9.5822	799		9.5822	790		9.5822	789		9.5822	799		9.5822	758
0.73337	2.07573		0.64651	0.35111					9.6084	757		9.6084	744		9.6084	817		9.6084	784		9.6084	774		9.6084	817		9.6084	747
0.73775	2.08269		0.65035	0.35448					9.6346	773		9.6346	812		9.6346	830		9.6346	783		9.6346	769		9.6346	830		9.6346	797
0.74216	2.08938		0.65424	0.35859					9.6608	807		9.6608	750		9.6608	781		9.6608	763		9.6608	782		9.6608	781		9.6608	789
0.74654	2.09566		0.65796	0.36266					9.687	795		9.687	751		9.687	784		9.687	782		9.687	754		9.687	784		9.687	768
0.75072	2.10259		0.66162	0.36609					9.7132	746		9.7132	779		9.7132	791		9.7132	759		9.7132	779		9.7132	791		9.7132	750
0.75517	2.10935		0.6653	0.37014					9.7394	750		9.7394	813		9.7394	782		9.7394	735		9.7394	728		9.7394	782		9.7394	733
0.75949	2.11672		0.66908	0.37382					9.7656	780		9.7656	700		9.7656	747		9.7656	738		9.7656	745		9.7656	747		9.7656	747
0.76369	2.12258		0.67264	0.37762					9.7918	738		9.7918	820		9.7918	778		9.7918	728		9.7918	751		9.7918	778		9.7918	797
0.76791	2.12993		0.67631	0.38104					9.818	741		9.818	751		9.818	777		9.818	753		9.818	696		9.818	777		9.818	738
0.77216	2.13645		0.67993	0.38459					9.8442	734		9.8442	801		9.8442	801		9.8442	752		9.8442	777		9.8442	801		9.8442	760
0.77611	2.14229		0.68377	0.38871					9.8704	773		9.8704	714		9.8704	777		9.8704	772		9.8704	725		9.8704	777		9.8704	747
0.78023	2.14846		0.68762	0.39256					9.8966	734		9.8966	789		9.8966	711		9.8966	796		9.8966	695		9.8966	711		9.8966	718
0.7843	2.15582		0.69132	0.39648					9.9228	725		9.9228	754		9.9228	759		9.9228	749		9.9228	777		9.9228	759		9.9228	763
0.78827	2.16187		0.69497	0.40036					9.949	753		9.949	744		9.949	785		9.949	715		9.949	763		9.949	785		9.949	701
0.79227	2.16757		0.69855	0.40397					9.9752	751		9.9752	749		9.9752	710		9.9752	724		9.9752	679		9.9752	710		9.9752	718
0.79627	2.17442		0.70239	0.40794					10.0014	716		10.0014	715		10.0014	785		10.0014	727		10.0014	750		10.0014	785		10.0014	713
0.80046	2.18104		0.70606	0.41189					10.0276	784		10.0276	748		10.0276	710		10.0276	713		10.0276	711		10.0276	710		10.0276	703
0.80466	2.18859		0.70971	0.41558					10.0538	732		10.0538	756		10.0538	697		10.0538	706		10.0538	736		10.0538	697		10.0538	725
0.80902	2.19515		0.71335	0.4194					10.08	756		10.08	733		10.08	726		10.08	749		10.08	730		10.08	726		10.08	725
0.81328	2.20162		0.71698	0.42328					10.1062	776		10.1062	723		10.1062	737		10.1062	780		10.1062	750		10.1062	737		10.1062	741
0.81769	2.2091		0.72087	0.4271					10.1324	742		10.1324	771		10.1324	762		10.1324	733		10.1324	722		10.1324	762		10.1324	729
0.82198	2.21595		0.72466	0.43146					10.1586	689		10.1586	738		10.1586	707		10.1586	744		10.1586	681		10.1586	707		10.1586	708
0.82618	2.22317		0.72848	0.43508					10.1848	684		10.1848	771		10.1848	702		10.1848	671		10.1848	708		10.1848	702		10.1848	672
0.83058	2.23042		0.73224	0.43932					10.211	727		10.211	744		10.211	717		10.211	723		10.211	693		10.211	717		10.211	684
0.83487	2.23796		0.73606	0.44315					10.2372	732		10.2372	719		10.2372	740		10.2372	740		10.2372	729		10.2372	740		10.2372	710
0.83923	2.24557		0.73969	0.44688					10.2634	748		10.2634	722		10.2634	676		10.2634	714		10.2634	692		10.2634	676		10.2634	746
0.84349	2.25195		0.7433	0.45079					10.2896	755		10.2896	739		10.2896	728		10.2896	731		10.2896	705		10.2896	728		10.2896	704
0.84791	2.25962		0.74703	0.45472					10.3158	758		10.3158	733		10.3158	697		10.3158	702		10.3158	700		10.3158	697		10.3158	723
0.85235	2.26714		0.75084	0.45887					10.342	729		10.342	691		10.342	695		10.342	663		10.342	721		10.342	695		10.342	697
0.85664	2.27419		0.75458	0.46289					10.3682	704		10.3682	718		10.3682	693		10.3682	710		10.3682	696		10.3682	693		10.3682	697
0.86096	2.28103		0.75839	0.46668					10.3944	711		10.3944	756		10.3944	695		10.3944	763		10.3944	707		10.3944	695		10.3944	690
0.86517	2.2892		0.76196	0.47072					10.4206	752		10.4206	675		10.4206	682		10.4206	677		10.4206	707		10.4206	682		10.4206	686
0.86923	2.295		0.76571	0.47466					10.4468	730		10.4468	680		10.4468	705		10.4468	703		10.4468	690		10.4468	705		10.4468	671
0.87331	2.30195		0.76928	0.47823					10.473	696		10.473	704		10.473	678		10.473	707		10.473	712		10.473	678		10.473	664
0.87716	2.30795		0.77293	0.48222					10.4992	693		10.4992	683		10.4992	658		10.4992	665		10.4992	668		10.4992	658		10.4992	707
0.88137	2.31552		0.77656	0.48608					10.5254	698		10.5254	703		10.5254	673		10.5254	705		10.5254	684		10.5254	673		10.5254	688
0.8854	2.32256		0.78017	0.49035					10.5516	692		10.5516	694		10.5516	651		10.5516	696		10.5516	693		10.5516	651		10.5516	693
0.88932	2.32903		0.78397	0.49393					10.5778	725		10.5778	657		10.5778	681		10.5778	680		10.5778	685		10.5778	681		10.5778	706
0.89338	2.33609		0.78758	0.49813					10.604	650		10.604	698		10.604	675		10.604	623		10.604	664		10.604	675		10.604	725
0.89755	2.3434		0.79134	0.50238					10.6302	698		10.6302	641		10.6302	632		10.6302	673		10.6302	692		10.6302	632		10.6302	661
0.90166	2.35004		0.7951	0.50618					10.6564	682		10.6564	685		10.6564	667		10.6564	672		10.6564	698		10.6564	667		10.6564	669
0.90574	2.35749		0.79887	0.50994					10.6826	697		10.6826	675		10.6826	698		10.6826	719		10.6826	688		10.6826	698		10.6826	614
0.90995	2.36413		0.8027	0.51453					10.7088	709		10.7088	706		10.7088	691		10.7088	698		10.7088	670		10.7088	691		10.7088	645
0.91411	2.37206		0.80651	0.51848					10.735	684		10.735	643		10.735	696		10.735	712		10.735	637		10.735	696		10.735	673
0.91825	2.37887		0.81034	0.52262					10.7612	646		10.7612	677		10.7612	686		10.7612	667		10.7612	679		10.7612	686		10.7612	713
0.92252	2.38707		0.81425	0.52689					10.7874	656		10.7874	681		10.7874	648		10.7874	635		10.7874	672		10.7874	648		10.7874	630
0.92662	2.39344		0.81788	0.53087					10.8136	702		10.8136	701		10.8136	655		10.8136	694		10.8136	652		10.8136	655		10.8136	634
0.9308	2.40128		0.82162	0.53494					10.8398	662		10.8398	710		10.8398	628		10.8398	686		10.8398	677		10.8398	628		10.8398	690
0.93488	2.40879		0.8252	0.53858					10.866	626		10.866	634		10.866	648		10.866	718		10.866	680		10.866	648		10.866	674
0.93924	2.41607		0.82883	0.54247					10.8922	599		10.8922	673		10.8922	725		10.8922	665		10.8922	671		10.8922	725		10.8922	674
0.94342	2.42378		0.83225	0.5467					10.9184	605		10.9184	627		10.9184	669		10.9184	627		10.9184	651		10.9184	669		10.9184	658
0.94747	2.43092		0.83587	0.55031					10.9446	673		10.9446	630		10.9446	714		10.9446	718		10.9446	632		10.9446	714		10.9446	619
0.95162	2.43873		0.83958	0.55423					10.9708	663		10.9708	637		10.9708	649		10.9708	667		10.9708	626		10.9708	649		10.9708	684
0.95573	2.44575		0.84338	0.55822					10.997	631		10.997	621		10.997	676		10.997	665		10.997	665		10.997	676		10.997	666
0.95988	2.45332		0.84726	0.56259					11.0232	662		11.0232	636		11.0232	635		11.0232	676		11.0232	606		11.0232	635		11.0232	627
0.96398	2.46101		0.85106	0.56657					11.0494	651		11.0494	665		11.0494	640		11.0494	668		11.0494	672		11.0494	640		11.0494	670
0.96823	2.46819		0.8549	0.57093					11.0756	615		11.0756	627		11.0756	657		11.0756	632		11.0756	680		11.0756	657		11.0756	666
0.97249	2.47588		0.85874	0.57533					11.1018	667		11.1018	624		11.1018	652		11.1018	574		11.1018	628		11.1018	652		11.1018	652
0.97644	2.4836		0.86278	0.57926					11.128	662		11.128	636		11.128	614		11.128	623		11.128	636		11.128	614		11.128	641
0.98081	2.49177		0.86661	0.58384					11.1542	650		11.1542	656		11.1542	682		11.1542	660		11.1542	637		11.1542	682		11.1542	619
0.98497	2.49861		0.87022	0.58763					11.1804	614		11.1804	655		11.1804	656		11.1804	657		11.1804	607		11.1804	656		11.1804	617
0.98923	2.50638		0.87404	0.59166					11.2066	626		11.2066	613		11.2066	607		11.2066	631		11.2066	629		11.2066	607		11.2066	608
0.99339	2.51476		0.8778	0.59443					11.2328	652		11.2328	655		11.2328	657		11.2328	620		11.2328	589		11.2328	657		11.2328	613
0.99761	2.52231		0.88152	0.59829					11.259	642		11.259	639		11.259	638		11.259	687		11.259	641		11.259	638		11.259	648
1.00186	2.53046		0.8853	0.60284					11.2852	638		11.2852	636		11.2852	630		11.2852	660		11.2852	676		11.2852	630		11.2852	618
1.00599	2.53788		0.88897	0.60682					11.3114	640		11.3114	645		11.3114	582		11.3114	620		11.3114	641		11.3114	582		11.3114	633
1.01011	2.54549		0.89273	0.61035					11.3376	583		11.3376	646		11.3376	606		11.3376	651		11.3376	678		11.3376	606		11.3376	641
1.01415	2.55355		0.89654	0.61464					11.3638	648		11.3638	654		11.3638	642		11.3638	612		11.3638	641		11.3638	642		11.3638	657
1.01823	2.56084		0.90029	0.61882					11.39	651		11.39	670		11.39	616		11.39	626		11.39	597		11.39	616		11.39	645
1.02237	2.56874		0.9041	0.62294					11.4162	648		11.4162	639		11.4162	611		11.4162	653		11.4162	608		11.4162	611		11.4162	590
1.02648	2.57575		0.90763	0.62682					11.4424	586		11.4424	598		11.4424	616		11.4424	667		11.4424	647		11.4424	616		11.4424	602
1.0308	2.58397		0.91137	0.63099					11.4686	577		11.4686	585		11.4686	605		11.4686	606		11.4686	596		11.4686	605		11.4686	605
1.03498	2.5929		0.91513	0.63505					11.4948	646		11.4948	655		11.4948	586		11.4948	654		11.4948	576		11.4948	586		11.4948	618
1.03941	2.60099		0.91887	0.63925					11.521	639		11.521	605		11.521	610		11.521	602		11.521	642		11.521	610		11.521	672
1.04372	2.60981		0.92269	0.64343					11.5472	581		11.5472	567		11.5472	594		11.5472	660		11.5472	610		11.5472	594		11.5472	606
1.04779	2.6176		0.92652	0.6475					11.5734	603		11.5734	627		11.5734	617		11.5734	609		11.5734	589		11.5734	617		11.5734	618
1.05191	2.62496		0.93019	0.65136					11.5996	659		11.5996	617		11.5996	608		11.5996	595		11.5996	593		11.5996	608		11.5996	601
1.05601	2.63251		0.93389	0.65575					11.6258	606		11.6258	645		11.6258	553		11.6258	630		11.6258	593		11.6258	553		11.6258	586
1.06016	2.64084		0.93743	0.65936					11.652	586		11.652	586		11.652	625		11.652	633		11.652	621		11.652	625		11.652	632
1.06428	2.64918		0.9411	0.66316					11.6782	595		11.6782	656		11.6782	578		11.6782	581		11.6782	600		11.6782	578		11.6782	592
1.06848	2.65697		0.94468	0.66712					11.7044	606		11.7044	576		11.7044	615		11.7044	622		11.7044	587		11.7044	615		11.7044	585
1.07268	2.66451		0.9486	0.67157					11.7306	628		11.7306	637		11.7306	600		11.7306	575		11.7306	651		11.7306	600		11.7306	629
1.07672	2.6728		0.95239	0.67575					11.7568	580		11.7568	615		11.7568	601		11.7568	552		11.7568	616		11.7568	601		11.7568	638
1.08102	2.68106		0.95634	0.68008					11.783	629		11.783	584		11.783	519		11.783	615		11.783	627		11.783	519		11.783	621
1.08529	2.69017		0.96018	0.68453					11.8092	617		11.8092	572		11.8092	643		11.8092	619		11.8092	565		11.8092	643		11.8092	619
1.08943	2.69794		0.96389	0.68806					11.8354	589		11.8354	603		11.8354	587		11.8354	619		11.8354	619		11.8354	587		11.8354	611
1.09368	2.70604		0.96766	0.69218					11.8616	598		11.8616	599		11.8616	601		11.8616	606		11.8616	575		11.8616	601		11.8616	570
1.09796	2.71427		0.9713	0.69635					11.8878	611		11.8878	596		11.8878	605		11.8878	656		11.8878	593		11.8878	605		11.8878	581
1.10218	2.72288		0.97523	0.7002					11.914	592		11.914	618		11.914	603		11.914	535		11.914	605		11.914	603		11.914	578
1.10619	2.73172		0.97903	0.70495					11.9402	567		11.9402	565		11.9402	551		11.9402	606		11.9402	529		11.9402	551		11.9402	623
1.11039	2.73899		0.98266	0.7087					11.9664	546		11.9664	553		11.9664	573		11.9664	596		11.9664	580		11.9664	573		11.9664	527
1.11467	2.74789		0.9863	0.71312					11.9926	580		11.9926	568		11.9926	601		11.9926	569		11.9926	567		11.9926	601		11.9926	583
1.11884	2.75574		0.98996	0.71693					12.0188	618		12.0188	569		12.0188	578		12.0188	596		12.0188	581		12.0188	578		12.0188	587
1.12313	2.76451		0.99356	0.72105					12.045	606		12.045	591		12.045	558		12.045	621		12.045	561		12.045	558		12.045	564
1.12738	2.77345		0.99723	0.72509					12.0712	559		12.0712	570		12.0712	538		12.0712	613		12.0712	559		12.0712	538		12.0712	551
1.13152	2.78146		1.00072	0.72907					12.0974	597		12.0974	603		12.0974	550		12.0974	593		12.0974	611		12.0974	550		12.0974	590
1.13572	2.79028		1.00444	0.73277					12.1236	517		12.1236	565		12.1236	581		12.1236	599		12.1236	603		12.1236	581		12.1236	588
1.14006	2.79891		1.00816	0.73713					12.1498	550		12.1498	563		12.1498	592		12.1498	580		12.1498	528		12.1498	592		12.1498	576
1.14454	2.80832		1.01204	0.7417					12.176	523		12.176	567		12.176	612		12.176	561		12.176	561		12.176	612		12.176	521
1.14892	2.81776		1.01568	0.74548					12.2022	543		12.2022	606		12.2022	552		12.2022	591		12.2022	552		12.2022	552		12.2022	583
1.15331	2.82669		1.01941	0.74984					12.2284	598		12.2284	502		12.2284	541		12.2284	543		12.2284	569		12.2284	541		12.2284	584
1.15756	2.83474		1.02312	0.75414					12.2546	546		12.2546	565		12.2546	529		12.2546	573		12.2546	564		12.2546	529		12.2546	578
1.16171	2.8433		1.02678	0.75866					12.2808	593		12.2808	599		12.2808	562		12.2808	569		12.2808	537		12.2808	562		12.2808	582
1.16598	2.85227		1.03056	0.76267					12.307	598		12.307	559		12.307	553		12.307	573		12.307	572		12.307	553		12.307	601
1.17027	2.8613		1.03406	0.76651					12.3332	535		12.3332	584		12.3332	581		12.3332	551		12.3332	573		12.3332	581		12.3332	533
1.17439	2.86936		1.03778	0.77108					12.3594	596		12.3594	523		12.3594	559		12.3594	576		12.3594	636		12.3594	559		12.3594	577
1.17835	2.87745		1.04152	0.77515					12.3856	538		12.3856	568		12.3856	537		12.3856	568		12.3856	538		12.3856	537		12.3856	549
1.18249	2.88601		1.04524	0.77961					12.4118	528		12.4118	556		12.4118	569		12.4118	581		12.4118	573		12.4118	569		12.4118	511
1.1867	2.8947		1.04883	0.78356					12.438	552		12.438	554		12.438	551		12.438	578		12.438	526		12.438	551		12.438	620
1.19091	2.90369		1.0524	0.7877					12.4642	537		12.4642	519		12.4642	510		12.4642	526		12.4642	486		12.4642	510		12.4642	554
1.19525	2.91307		1.05596	0.79189					12.4904	547		12.4904	563		12.4904	525		12.4904	507		12.4904	563		12.4904	525		12.4904	538
1.19947	2.92234		1.05962	0.79576					12.5166	583		12.5166	557		12.5166	562		12.5166	558		12.5166	543		12.5166	562		12.5166	563
1.20349	2.93033		1.06339	0.80028					12.5428	572		12.5428	566		12.5428	522		12.5428	555		12.5428	514		12.5428	522		12.5428	542
1.20779	2.93963		1.06699	0.80444					12.569	544		12.569	610		12.569	489		12.569	540		12.569	512		12.569	489		12.569	538
1.21193	2.94824		1.0705	0.80871					12.5952	557		12.5952	517		12.5952	548		12.5952	517		12.5952	554		12.5952	548		12.5952	526
1.21626	2.95763		1.07421	0.81262					12.6214	550		12.6214	585		12.6214	582		12.6214	520		12.6214	518		12.6214	582		12.6214	516
1.22051	2.96677		1.078	0.81732					12.6476	549		12.6476	539		12.6476	526		12.6476	565		12.6476	536		12.6476	526		12.6476	547
1.22479	2.97586		1.08171	0.8216					12.6738	556		12.6738	509		12.6738	554		12.6738	525		12.6738	545		12.6738	554		12.6738	510
1.22905	2.98509		1.0853	0.8261					12.7	538		12.7	550		12.7	572		12.7	525		12.7	554		12.7	572		12.7	488
1.23321	2.99369		1.08907	0.83015					12.7262	503		12.7262	566		12.7262	512		12.7262	564		12.7262	557		12.7262	512		12.7262	540
1.23756	3.00436		1.09299	0.83454					12.7524	549		12.7524	495		12.7524	517		12.7524	503		12.7524	562		12.7524	517		12.7524	476
1.24176	3.01287		1.09661	0.83907					12.7786	462		12.7786	578		12.7786	501		12.7786	539		12.7786	533		12.7786	501		12.7786	531
1.24589	3.02189		1.10033	0.84333					12.8048	546		12.8048	555		12.8048	565		12.8048	577		12.8048	519		12.8048	565		12.8048	526
1.25004	3.0311		1.10402	0.84766					12.831	536		12.831	569		12.831	468		12.831	511		12.831	519		12.831	468		12.831	570
1.25408	3.0396		1.1077	0.85192					12.8572	513		12.8572	516		12.8572	482		12.8572	550		12.8572	543		12.8572	482		12.8572	492
1.25823	3.04843		1.11137	0.85655					12.8834	499		12.8834	503		12.8834	494		12.8834	501		12.8834	476		12.8834	494		12.8834	513
1.26244	3.05776		1.11516	0.86088					12.9096	532		12.9096	516		12.9096	519		12.9096	536		12.9096	515		12.9096	519		12.9096	478
1.26669	3.06793		1.11895	0.86543					12.9358	538		12.9358	542		12.9358	544		12.9358	531		12.9358	519		12.9358	544		12.9358	491
1.27091	3.07725		1.12255	0.86961					12.962	513		12.962	553		12.962	489		12.962	520		12.962	509		12.962	489		12.962	536
1.27506	3.08602		1.12635	0.87369					12.9882	549		12.9882	521		12.9882	536		12.9882	512		12.9882	465		12.9882	536		12.9882	565
1.2795	3.09529		1.13016	0.8785					13.0144	564		13.0144	512		13.0144	507		13.0144	493		13.0144	518		13.0144	507		13.0144	512
1.28378	3.10523		1.13378	0.88325					13.0406	467		13.0406	458		13.0406	490		13.0406	522		13.0406	515		13.0406	490		13.0406	492
1.28806	3.1148		1.13735	0.88716					13.0668	469		13.0668	560		13.0668	476		13.0668	522		13.0668	542		13.0668	476		13.0668	531
1.29225	3.12497		1.14108	0.89153					13.093	547		13.093	509		13.093	470		13.093	534		13.093	534		13.093	470		13.093	491
1.2966	3.13471		1.14484	0.89572					13.1192	516		13.1192	510		13.1192	474		13.1192	498		13.1192	478		13.1192	474		13.1192	454
1.30084	3.14388		1.14874	0.90025					13.1454	485		13.1454	531		13.1454	528		13.1454	503		13.1454	548		13.1454	528		13.1454	482
1.30484	3.15341		1.15243	0.90497					13.1716	511		13.1716	516		13.1716	509		13.1716	507		13.1716	496		13.1716	509		13.1716	453
1.3091	3.16329		1.15621	0.90974					13.1978	563		13.1978	525		13.1978	506		13.1978	476		13.1978	515		13.1978	506		13.1978	532
1.31322	3.17202		1.15975	0.91373					13.224	471		13.224	565		13.224	545		13.224	502		13.224	461		13.224	545		13.224	466
1.31721	3.18099		1.16354	0.91861					13.2502	513		13.2502	489		13.2502	460		13.2502	515		13.2502	529		13.2502	460		13.2502	458
1.32126	3.19063		1.16721	0.92273					13.2764	483		13.2764	462		13.2764	495		13.2764	527		13.2764	537		13.2764	495		13.2764	466
1.32523	3.19908		1.17084	0.92721					13.3026	522		13.3026	495		13.3026	502		13.3026	488		13.3026	513		13.3026	502		13.3026	503
1.32936	3.20775		1.17456	0.93171					13.3288	487		13.3288	523		13.3288	519		13.3288	506		13.3288	483		13.3288	519		13.3288	471
1.33331	3.21775		1.1783	0.93644					13.355	497		13.355	479		13.355	491		13.355	500		13.355	468		13.355	491		13.355	479
1.33741	3.22668		1.18208	0.94092					13.3812	474		13.3812	513		13.3812	473		13.3812	468		13.3812	517		13.3812	473		13.3812	474
1.34158	3.23679		1.18579	0.94566					13.4074	506		13.4074	515		13.4074	452		13.4074	497		13.4074	489		13.4074	452		13.4074	471
1.34566	3.24684		1.18956	0.95002					13.4336	483		13.4336	461		13.4336	467		13.4336	472		13.4336	456		13.4336	467		13.4336	492
1.34981	3.2559		1.19329	0.9547					13.4598	442		13.4598	514		13.4598	515		13.4598	503		13.4598	466		13.4598	515		13.4598	494
1.3541	3.26631		1.19721	0.95949					13.486	516		13.486	490		13.486	487		13.486	544		13.486	492		13.486	487		13.486	514
1.35841	3.27626		1.20105	0.96435					13.5122	466		13.5122	470		13.5122	505		13.5122	472		13.5122	486		13.5122	505		13.5122	454
1.3626	3.28618		1.20458	0.96878					13.5384	520		13.5384	518		13.5384	474		13.5384	501		13.5384	425		13.5384	474		13.5384	475
1.36683	3.29619		1.20818	0.9728					13.5646	470		13.5646	473		13.5646	457		13.5646	479		13.5646	480		13.5646	457		13.5646	506
1.37105	3.30614		1.2118	0.97725					13.5908	468		13.5908	482		13.5908	441		13.5908	485		13.5908	499		13.5908	441		13.5908	459
1.37536	3.31675		1.21562	0.98203					13.617	454		13.617	515		13.617	433		13.617	472		13.617	491		13.617	433		13.617	474
1.37954	3.32605		1.21933	0.98635					13.6432	477		13.6432	448		13.6432	461		13.6432	446		13.6432	454		13.6432	461		13.6432	487
1.38366	3.33548		1.22293	0.99121					13.6694	468		13.6694	507		13.6694	499		13.6694	460		13.6694	458		13.6694	499		13.6694	493
1.38773	3.34525		1.22697	0.99598					13.6956	500		13.6956	470		13.6956	443		13.6956	457		13.6956	455		13.6956	443		13.6956	451
1.39199	3.35521		1.23069	1.00054					13.7218	457		13.7218	483		13.7218	462		13.7218	533		13.7218	525		13.7218	462		13.7218	456
1.39609	3.36492		1.23448	1.00549					13.748	491		13.748	478		13.748	459		13.748	443		13.748	492		13.748	459		13.748	450
1.40033	3.37483		1.23818	1.01027					13.7742	463		13.7742	521		13.7742	470		13.7742	480		13.7742	457		13.7742	470		13.7742	453
1.40433	3.38446		1.24183	1.01442					13.8004	438		13.8004	492		13.8004	460		13.8004	487		13.8004	473		13.8004	460		13.8004	463
1.40847	3.3946		1.24575	1.0196					13.8266	509		13.8266	465		13.8266	439		13.8266	469		13.8266	450		13.8266	439		13.8266	507
1.41252	3.40363		1.24933	1.02423					13.8528	514		13.8528	516		13.8528	460		13.8528	455		13.8528	446		13.8528	460		13.8528	469
1.41659	3.41408		1.25322	1.02852					13.879	503		13.879	470		13.879	457		13.879	459		13.879	440		13.879	457		13.879	424
1.42055	3.42466		1.25695	1.03339					13.9052	455		13.9052	465		13.9052	509		13.9052	457		13.9052	447		13.9052	509		13.9052	458
1.42465	3.43371		1.26072	1.0384					13.9314	480		13.9314	474		13.9314	492		13.9314	482		13.9314	430		13.9314	492		13.9314	447
1.42883	3.44412		1.26458	1.04284					13.9576	492		13.9576	441		13.9576	443		13.9576	451		13.9576	471		13.9576	443		13.9576	417
1.43307	3.45393		1.2683	1.04749					13.9838	451		13.9838	490		13.9838	418		13.9838	475		13.9838	463		13.9838	418		13.9838	453
1.43739	3.46475		1.27207	1.05229					14.01	445		14.01	454		14.01	464		14.01	467		14.01	453		14.01	464		14.01	468
1.44146	3.4745		1.27599	1.05762					14.0362	467		14.0362	458		14.0362	458		14.0362	476		14.0362	472		14.0362	458		14.0362	480
1.44548	3.48441		1.27979	1.0624					14.0624	459		14.0624	462		14.0624	460		14.0624	464		14.0624	450		14.0624	460		14.0624	462
1.44977	3.49538		1.28362	1.06713					14.0886	491		14.0886	445		14.0886	467		14.0886	435		14.0886	420		14.0886	467		14.0886	442
1.4539	3.5052		1.28729	1.07213					14.1148	432		14.1148	431		14.1148	460		14.1148	457		14.1148	447		14.1148	460		14.1148	439
1.45804	3.51485		1.29106	1.0767					14.141	480		14.141	483		14.141	446		14.141	420		14.141	445		14.141	446		14.141	445
1.46226	3.52604		1.29468	1.0815					14.1672	464		14.1672	492		14.1672	425		14.1672	442		14.1672	472		14.1672	425		14.1672	416
1.46656	3.53637		1.29846	1.086					14.1934	454		14.1934	499		14.1934	434		14.1934	493		14.1934	446		14.1934	434		14.1934	472
1.47072	3.54665		1.30229	1.09081					14.2196	467		14.2196	475		14.2196	438		14.2196	441		14.2196	432		14.2196	438		14.2196	433
1.47484	3.55722		1.30576	1.09521					14.2458	487		14.2458	464		14.2458	455		14.2458	430		14.2458	385		14.2458	455		14.2458	432
1.4791	3.56823		1.30949	1.09994					14.272	463		14.272	459		14.272	445		14.272	447		14.272	411		14.272	445		14.272	452
1.48322	3.5783		1.3129	1.10477					14.2982	475		14.2982	464		14.2982	429		14.2982	468		14.2982	445		14.2982	429		14.2982	420
1.48743	3.58798		1.31667	1.1096					14.3244	490		14.3244	445		14.3244	460		14.3244	460		14.3244	457		14.3244	460		14.3244	448
1.49162	3.59951		1.32056	1.11427					14.3506	481		14.3506	436		14.3506	419		14.3506	430		14.3506	453		14.3506	419		14.3506	439
1.49568	3.6098		1.32424	1.11937					14.3768	437		14.3768	422		14.3768	443		14.3768	444		14.3768	426		14.3768	443		14.3768	406
1.49973	3.61891		1.32813	1.12422					14.403	455		14.403	415		14.403	443		14.403	464		14.403	424		14.403	443		14.403	442
1.50383	3.62993		1.33183	1.12913					14.4292	465		14.4292	457		14.4292	468		14.4292	468		14.4292	438		14.4292	468		14.4292	448
1.50821	3.64074		1.33562	1.13395					14.4554	426		14.4554	413		14.4554	421		14.4554	456		14.4554	438		14.4554	421		14.4554	422
1.51245	3.65119		1.33934	1.13899					14.4816	451		14.4816	475		14.4816	411		14.4816	432		14.4816	452		14.4816	411		14.4816	413
1.51669	3.66172		1.34324	1.14424					14.5078	446		14.5078	426		14.5078	487		14.5078	429		14.5078	418		14.5078	487		14.5078	405
1.52096	3.6736		1.34706	1.14864					14.534	460		14.534	424		14.534	410		14.534	442		14.534	421		14.534	410		14.534	409
1.52518	3.68379		1.35089	1.15391					14.5602	433		14.5602	426		14.5602	398		14.5602	431		14.5602	437		14.5602	398		14.5602	431
1.5294	3.69458		1.35467	1.15861					14.5864	428		14.5864	449		14.5864	435		14.5864	420		14.5864	439		14.5864	435		14.5864	425
1.53353	3.70515		1.35825	1.16328					14.6126	424		14.6126	423		14.6126	414		14.6126	430		14.6126	399		14.6126	414		14.6126	397
1.53776	3.71598		1.36197	1.16815					14.6388	400		14.6388	421		14.6388	431		14.6388	386		14.6388	434		14.6388	431		14.6388	397
1.54191	3.7264		1.36569	1.17313					14.665	464		14.665	439		14.665	378		14.665	436		14.665	416		14.665	378		14.665	400
1.54612	3.73765		1.36923	1.1777					14.6912	418		14.6912	432		14.6912	421		14.6912	410		14.6912	430		14.6912	421		14.6912	372
1.55029	3.7474		1.37284	1.18254					14.7174	410		14.7174	456		14.7174	408		14.7174	429		14.7174	427		14.7174	408		14.7174	428
1.55441	3.75837		1.37633	1.18752					14.7436	420		14.7436	466		14.7436	371		14.7436	459		14.7436	423		14.7436	371		14.7436	425
1.55862	3.76943		1.38008	1.19185					14.7698	443		14.7698	467		14.7698	378		14.7698	394		14.7698	423		14.7698	378		14.7698	376
1.56277	3.78066		1.38356	1.19674					14.796	423		14.796	401		14.796	393		14.796	443		14.796	393		14.796	393		14.796	428
1.56701	3.79109		1.38729	1.20135					14.8222	421		14.8222	411		14.8222	414		14.8222	477		14.8222	388		14.8222	414		14.8222	416
1.57121	3.80102		1.39108	1.20653					14.8484	431		14.8484	432		14.8484	398		14.8484	448		14.8484	398		14.8484	398		14.8484	417
1.57535	3.81297		1.39471	1.21123					14.8746	404		14.8746	443		14.8746	421		14.8746	421		14.8746	408		14.8746	421		14.8746	386
1.5797	3.82339		1.39848	1.21653					14.9008	444		14.9008	442		14.9008	390		14.9008	455		14.9008	406		14.9008	390		14.9008	378
1.58405	3.8357		1.40226	1.2217					14.927	375		14.927	442		14.927	390		14.927	441		14.927	420		14.927	390		14.927	387
1.58835	3.84659		1.40602	1.22675					14.9532	415		14.9532	417		14.9532	395		14.9532	483		14.9532	405		14.9532	395		14.9532	408
1.59275	3.85822		1.40968	1.23145					14.9794	415		14.9794	430		14.9794	400		14.9794	414		14.9794	422		14.9794	400		14.9794	406
1.59706	3.86995		1.41324	1.23629					15.0056	448		15.0056	452		15.0056	384		15.0056	405		15.0056	378		15.0056	384		15.0056	392
1.60135	3.88108		1.41683	1.24096					15.0318	415		15.0318	409		15.0318	405		15.0318	454		15.0318	409		15.0318	405		15.0318	405
1.60558	3.89232		1.42062	1.24616					15.058	420		15.058	433		15.058	431		15.058	440		15.058	410		15.058	431		15.058	401
1.60991	3.90399		1.42429	1.25131					15.0842	449		15.0842	418		15.0842	416		15.0842	443		15.0842	401		15.0842	416		15.0842	387
1.61428	3.91512		1.42793	1.25602					15.1104	428		15.1104	442		15.1104	412		15.1104	433		15.1104	386		15.1104	412		15.1104	414
1.61823	3.92613		1.43156	1.2607					15.1366	394		15.1366	433		15.1366	410		15.1366	437		15.1366	359		15.1366	410		15.1366	369
1.62249	3.93706		1.43504	1.26543					15.1628	416		15.1628	462		15.1628	407		15.1628	441		15.1628	384		15.1628	407		15.1628	363
1.62664	3.94776		1.43842	1.27017					15.189	405		15.189	425		15.189	391		15.189	393		15.189	392		15.189	391		15.189	405
1.63074	3.95951		1.44212	1.2754					15.2152	394		15.2152	432		15.2152	384		15.2152	422		15.2152	450		15.2152	384		15.2152	387
1.63497	3.97002		1.44554	1.27984					15.2414	373		15.2414	434		15.2414	407		15.2414	385		15.2414	415		15.2414	407		15.2414	419
1.63909	3.98157		1.44912	1.28435					15.2676	393		15.2676	422		15.2676	437		15.2676	433		15.2676	338		15.2676	437		15.2676	401
1.64326	3.99152		1.45287	1.28987					15.2938	394		15.2938	385		15.2938	413		15.2938	450		15.2938	405		15.2938	413		15.2938	425
1.64728	4.0033		1.45675	1.29525					15.32	435		15.32	383		15.32	392		15.32	436		15.32	389		15.32	392		15.32	390
1.65175	4.01473		1.46048	1.29997					15.3462	425		15.3462	425		15.3462	386		15.3462	391		15.3462	402		15.3462	386		15.3462	374
1.65602	4.02696		1.46422	1.30504					15.3724	393		15.3724	438		15.3724	371		15.3724	421		15.3724	373		15.3724	371		15.3724	426
1.66005	4.03739		1.46823	1.31074					15.3986	401		15.3986	428		15.3986	409		15.3986	425		15.3986	429		15.3986	409		15.3986	410
1.6643	4.04906		1.47202	1.31608					15.4248	411		15.4248	412		15.4248	417		15.4248	404		15.4248	406		15.4248	417		15.4248	395
1.66852	4.05995		1.47573	1.32098					15.451	430		15.451	392		15.451	397		15.451	395		15.451	398		15.451	397		15.451	394
1.67271	4.07197		1.47952	1.3262					15.4772	398		15.4772	435		15.4772	430		15.4772	397		15.4772	429		15.4772	430		15.4772	423
1.67698	4.08378		1.48317	1.33119					15.5034	463		15.5034	467		15.5034	401		15.5034	450		15.5034	421		15.5034	401		15.5034	435
1.68121	4.09451		1.48683	1.33629					15.5296	483		15.5296	471		15.5296	424		15.5296	438		15.5296	414		15.5296	424		15.5296	409
1.68536	4.10576		1.49051	1.34105					15.5558	498		15.5558	433		15.5558	457		15.5558	456		15.5558	442		15.5558	457		15.5558	411
1.68956	4.11803		1.49419	1.34627					15.582	536		15.582	455		15.582	448		15.582	482		15.582	454		15.582	448		15.582	415
1.6938	4.12906		1.49778	1.35114					15.6082	526		15.6082	475		15.6082	443		15.6082	503		15.6082	453		15.6082	443		15.6082	431
1.69802	4.14032		1.5014	1.35583					15.6344	532		15.6344	500		15.6344	443		15.6344	482		15.6344	498		15.6344	443		15.6344	444
1.70228	4.15253		1.50512	1.36121					15.6606	544		15.6606	520		15.6606	419		15.6606	507		15.6606	419		15.6606	419		15.6606	447
1.70643	4.16396		1.50868	1.36615					15.6868	491		15.6868	423		15.6868	416		15.6868	454		15.6868	409		15.6868	416		15.6868	423
1.71056	4.17531		1.51229	1.371					15.713	461		15.713	376		15.713	439		15.713	424		15.713	373		15.713	439		15.713	441
1.71471	4.18584		1.51597	1.37625					15.7392	407		15.7392	385		15.7392	386		15.7392	447		15.7392	441		15.7392	386		15.7392	419
1.71884	4.19815		1.51975	1.38122					15.7654	415		15.7654	376		15.7654	389		15.7654	405		15.7654	370		15.7654	389		15.7654	378
1.723	4.20911		1.52344	1.38671					15.7916	439		15.7916	418		15.7916	379		15.7916	378		15.7916	397		15.7916	379		15.7916	352
1.72711	4.22086		1.52737	1.39216					15.8178	411		15.8178	403		15.8178	401		15.8178	411		15.8178	353		15.8178	401		15.8178	384
1.73139	4.23253		1.53124	1.39736					15.844	392		15.844	373		15.844	391		15.844	397		15.844	396		15.844	391		15.844	374
1.73572	4.24468		1.53505	1.40247					15.8702	372		15.8702	419		15.8702	414		15.8702	412		15.8702	370		15.8702	414		15.8702	384
1.73992	4.25645		1.53872	1.40784					15.8964	429		15.8964	392		15.8964	409		15.8964	415		15.8964	384		15.8964	409		15.8964	382
1.74406	4.26794		1.54262	1.41341					15.9226	416		15.9226	367		15.9226	376		15.9226	420		15.9226	373		15.9226	376		15.9226	394
1.74802	4.27904		1.54625	1.41857					15.9488	424		15.9488	421		15.9488	370		15.9488	357		15.9488	392		15.9488	370		15.9488	413
1.75206	4.28929		1.54995	1.42362					15.975	395		15.975	377		15.975	364		15.975	413		15.975	417		15.975	364		15.975	374
1.75612	4.3016		1.55359	1.42872					16.0012	421		16.0012	430		16.0012	386		16.0012	391		16.0012	361		16.0012	386		16.0012	353
1.76017	4.31273		1.55722	1.43401					16.0274	395		16.0274	394		16.0274	378		16.0274	410		16.0274	392		16.0274	378		16.0274	382
1.76428	4.32436		1.56083	1.43911					16.0536	408		16.0536	361		16.0536	349		16.0536	390		16.0536	383		16.0536	349		16.0536	381
1.76838	4.33585		1.56451	1.44398					16.0798	407		16.0798	372		16.0798	375		16.0798	362		16.0798	385		16.0798	375		16.0798	406
1.77248	4.34661		1.56846	1.44944					16.106	394		16.106	361		16.106	384		16.106	396		16.106	369		16.106	384		16.106	338
1.77647	4.35864		1.57238	1.45484					16.1322	397		16.1322	370		16.1322	373		16.1322	390		16.1322	367		16.1322	373		16.1322	357
1.78048	4.37025		1.57623	1.46079					16.1584	410		16.1584	402		16.1584	390		16.1584	385		16.1584	358		16.1584	390		16.1584	368
1.7846	4.38074		1.57999	1.46614					16.1846	395		16.1846	390		16.1846	395		16.1846	386		16.1846	365		16.1846	395		16.1846	371
1.78862	4.39249		1.58378	1.47139					16.2108	400		16.2108	403		16.2108	404		16.2108	403		16.2108	385		16.2108	404		16.2108	389
1.79281	4.4048		1.58738	1.47633					16.237	421		16.237	422		16.237	357		16.237	420		16.237	365		16.237	357		16.237	395
1.79689	4.41502		1.5908	1.4814					16.2632	358		16.2632	406		16.2632	372		16.2632	373		16.2632	393		16.2632	372		16.2632	354
1.80104	4.42735		1.59442	1.48619					16.2894	386		16.2894	407		16.2894	391		16.2894	389		16.2894	392		16.2894	391		16.2894	363
1.80538	4.44054		1.59817	1.49142					16.3156	427		16.3156	398		16.3156	386		16.3156	361		16.3156	379		16.3156	386		16.3156	374
1.80974	4.45207		1.60198	1.49703					16.3418	406		16.3418	365		16.3418	385		16.3418	394		16.3418	374		16.3418	385		16.3418	377
1.81405	4.46472		1.60569	1.50253					16.368	432		16.368	401		16.368	407		16.368	391		16.368	360		16.368	407		16.368	388
1.81837	4.47729		1.60947	1.50797					16.3942	427		16.3942	399		16.3942	376		16.3942	412		16.3942	365		16.3942	376		16.3942	365
1.82266	4.48896		1.61332	1.51309					16.4204	426		16.4204	399		16.4204	371		16.4204	415		16.4204	409		16.4204	371		16.4204	395
1.8268	4.50105		1.61711	1.51883					16.4466	464		16.4466	430		16.4466	388		16.4466	399		16.4466	415		16.4466	388		16.4466	361
1.83088	4.51303		1.62103	1.52436					16.4728	396		16.4728	402		16.4728	397		16.4728	453		16.4728	407		16.4728	397		16.4728	413
1.8352	4.5257		1.62489	1.52998					16.499	471		16.499	411		16.499	422		16.499	429		16.499	379		16.499	422		16.499	365
1.83927	4.53719		1.62871	1.5356					16.5252	464		16.5252	426		16.5252	395		16.5252	417		16.5252	383		16.5252	395		16.5252	421
1.84324	4.54806		1.63253	1.54109					16.5514	495		16.5514	431		16.5514	402		16.5514	463		16.5514	416		16.5514	402		16.5514	405
1.84728	4.55969		1.63627	1.54655					16.5776	489		16.5776	485		16.5776	453		16.5776	467		16.5776	439		16.5776	453		16.5776	410
1.85142	4.57134		1.64002	1.55196					16.6038	567		16.6038	477		16.6038	461		16.6038	485		16.6038	442		16.6038	461		16.6038	419
1.85547	4.58336		1.6438	1.55739					16.63	545		16.63	439		16.63	420		16.63	497		16.63	437		16.63	420		16.63	436
1.85959	4.59475		1.64755	1.56249					16.6562	553		16.6562	475		16.6562	414		16.6562	445		16.6562	438		16.6562	414		16.6562	428
1.86389	4.60736		1.65135	1.56821					16.6824	504		16.6824	408		16.6824	464		16.6824	456		16.6824	436		16.6824	464		16.6824	413
1.86815	4.61993		1.65512	1.57388					16.7086	539		16.7086	453		16.7086	411		16.7086	466		16.7086	435		16.7086	411		16.7086	468
1.87239	4.63246		1.65892	1.57929					16.7348	586		16.7348	481		16.7348	460		16.7348	523		16.7348	448		16.7348	460		16.7348	453
1.87668	4.64433		1.66263	1.58476					16.761	581		16.761	495		16.761	444		16.761	529		16.761	479		16.761	444		16.761	450
1.881	4.65662		1.66615	1.58983					16.7872	616		16.7872	523		16.7872	515		16.7872	531		16.7872	497		16.7872	515		16.7872	432
1.8854	4.66895		1.66984	1.59529					16.8134	612		16.8134	504		16.8134	500		16.8134	576		16.8134	486		16.8134	500		16.8134	454
1.88954	4.68202		1.67375	1.60067					16.8396	654		16.8396	527		16.8396	575		16.8396	607		16.8396	545		16.8396	575		16.8396	498
1.8937	4.69344		1.67763	1.6062					16.8658	653		16.8658	569		16.8658	563		16.8658	607		16.8658	525		16.8658	563		16.8658	537
1.89775	4.70559		1.68157	1.61218					16.892	686		16.892	544		16.892	570		16.892	621		16.892	581		16.892	570		16.892	577
1.90186	4.71728		1.68515	1.61723					16.9182	790		16.9182	588		16.9182	586		16.9182	708		16.9182	666		16.9182	586		16.9182	574
1.90606	4.72969		1.68892	1.62255					16.9444	911		16.9444	709		16.9444	622		16.9444	755		16.9444	661		16.9444	622		16.9444	628
1.91017	4.7404		1.69253	1.62786					16.9706	939		16.9706	821		16.9706	735		16.9706	791		16.9706	740		16.9706	735		16.9706	699
1.91443	4.75337		1.69629	1.63332					16.9968	1155		16.9968	846		16.9968	790		16.9968	906		16.9968	807		16.9968	790		16.9968	745
1.9185	4.76586		1.69999	1.63872					17.023	1285		17.023	1025		17.023	903		17.023	1044		17.023	972		17.023	903		17.023	797
1.92275	4.77877		1.70366	1.64447					17.0492	1536		17.0492	1186		17.0492	1017		17.0492	1207		17.0492	1109		17.0492	1017		17.0492	924
1.92695	4.79027		1.70742	1.64964					17.0754	1865		17.0754	1403		17.0754	1219		17.0754	1416		17.0754	1319		17.0754	1219		17.0754	1078
1.93117	4.8028		1.71122	1.65549					17.1016	2454		17.1016	1668		17.1016	1452		17.1016	1643		17.1016	1531		17.1016	1452		17.1016	1291
1.9355	4.81575		1.71503	1.66137					17.1278	3035		17.1278	2075		17.1278	1788		17.1278	2123		17.1278	2071		17.1278	1788		17.1278	1575
1.9397	4.82838		1.71871	1.66691					17.154	4051		17.154	2607		17.154	2213		17.154	2493		17.154	2550		17.154	2213		17.154	1862
1.94399	4.84041		1.72235	1.67195					17.1802	5490		17.1802	3563		17.1802	2808		17.1802	3299		17.1802	3348		17.1802	2808		17.1802	2351
1.94815	4.85372		1.72599	1.67761					17.2064	7590		17.2064	4594		17.2064	3618		17.2064	4181		17.2064	4386		17.2064	3618		17.2064	3052
1.9522	4.86505		1.7294	1.68266					17.2326	10719		17.2326	5991		17.2326	4964		17.2326	5730		17.2326	6027		17.2326	4964		17.2326	4018
1.95641	4.87704		1.73314	1.68805					17.2588	15963		17.2588	8630		17.2588	6875		17.2588	7784		17.2588	8394		17.2588	6875		17.2588	5408
1.96068	4.88995		1.73697	1.69371					17.285	23162		17.285	12557		17.285	9753		17.285	11063		17.285	12057		17.285	9753		17.285	7436
1.96503	4.90318		1.74083	1.69939					17.3112	33778		17.3112	18004		17.3112	14373		17.3112	16104		17.3112	17695		17.3112	14373		17.3112	10382
1.96939	4.91567		1.74451	1.70532					17.3374	45812		17.3374	23241		17.3374	21536		17.3374	24410		17.3374	24110		17.3374	21536		17.3374	14344
1.97364	4.92795		1.74826	1.711					17.3636	43996		17.3636	20455		17.3636	24408		17.3636	32281		17.3636	24148		17.3636	24408		17.3636	18162
1.9781	4.94076		1.75194	1.71626					17.3898	32661		17.3898	12736		17.3898	16594		17.3898	26846		17.3898	15661		17.3898	16594		17.3898	20398
1.98258	4.95533		1.75561	1.72202					17.416	18728		17.416	6099		17.416	9392		17.416	16490		17.416	8490		17.416	9392		17.416	17899
1.98688	4.96786		1.75939	1.72754					17.4422	8362		17.4422	2431		17.4422	3488		17.4422	7559		17.4422	3144		17.4422	3488		17.4422	12602
1.99103	4.98129		1.76297	1.73295					17.4684	3727		17.4684	1331		17.4684	1483		17.4684	2717		17.4684	1490		17.4684	1483		17.4684	7192
1.99514	4.99216		1.76651	1.73825					17.4946	1918		17.4946	943		17.4946	1027		17.4946	1547		17.4946	1094		17.4946	1027		17.4946	3641
1.99954	5.00531		1.77035	1.74425					17.5208	1404		17.5208	799		17.5208	824		17.5208	1124		17.5208	836		17.5208	824		17.5208	1811
2.00371	5.01814		1.77429	1.75013					17.547	1081		17.547	723		17.547	760		17.547	920		17.547	715		17.547	760		17.547	1112
2.00797	5.03123		1.77797	1.75598					17.5732	960		17.5732	666		17.5732	614		17.5732	835		17.5732	699		17.5732	614		17.5732	788
2.01192	5.04288		1.78146	1.76086					17.5994	809		17.5994	578		17.5994	557		17.5994	724		17.5994	614		17.5994	557		17.5994	640
2.01594	5.05441		1.78522	1.76658					17.6256	755		17.6256	506		17.6256	568		17.6256	663		17.6256	542		17.6256	568		17.6256	573
2.0202	5.06766		1.78897	1.77218					17.6518	693		17.6518	523		17.6518	484		17.6518	605		17.6518	512		17.6518	484		17.6518	549
2.02432	5.07993		1.79252	1.77821					17.678	623		17.678	461		17.678	470		17.678	560		17.678	475		17.678	470		17.678	499
2.0286	5.09265		1.79626	1.7832					17.7042	596		17.7042	465		17.7042	445		17.7042	515		17.7042	479		17.7042	445		17.7042	486
2.03263	5.10494		1.79977	1.78896					17.7304	593		17.7304	458		17.7304	422		17.7304	455		17.7304	431		17.7304	422		17.7304	441
2.03705	5.11867		1.80339	1.79456					17.7566	571		17.7566	461		17.7566	405		17.7566	464		17.7566	422		17.7566	405		17.7566	413
2.04135	5.13112		1.80694	1.79961					17.7828	436		17.7828	427		17.7828	382		17.7828	460		17.7828	385		17.7828	382		17.7828	426
2.04557	5.14519		1.81047	1.80536					17.809	488		17.809	392		17.809	408		17.809	487		17.809	402		17.809	408		17.809	399
2.05008	5.15818		1.81404	1.81129					17.8352	419		17.8352	384		17.8352	406		17.8352	418		17.8352	412		17.8352	406		17.8352	382
2.05424	5.17041		1.81757	1.816					17.8614	420		17.8614	373		17.8614	400		17.8614	410		17.8614	374		17.8614	400		17.8614	358
2.05845	5.18366		1.82136	1.82186					17.8876	407		17.8876	396		17.8876	307		17.8876	422		17.8876	370		17.8876	307		17.8876	374
2.06276	5.19595		1.82506	1.82806					17.9138	418		17.9138	393		17.9138	358		17.9138	386		17.9138	360		17.9138	358		17.9138	378
2.06683	5.20964		1.82874	1.83358					17.94	426		17.94	371		17.94	349		17.94	411		17.94	376		17.94	349		17.94	341
2.07104	5.22167		1.8325	1.83956					17.9662	405		17.9662	344		17.9662	375		17.9662	374		17.9662	363		17.9662	375		17.9662	333
2.07504	5.2344		1.8365	1.84553					17.9924	364		17.9924	387		17.9924	332		17.9924	385		17.9924	315		17.9924	332		17.9924	315
2.07922	5.24675		1.84031	1.85174					18.0186	374		18.0186	367		18.0186	341		18.0186	380		18.0186	307		18.0186	341		18.0186	341
2.08327	5.25936		1.84384	1.8573					18.0448	348		18.0448	323		18.0448	284		18.0448	355		18.0448	339		18.0448	284		18.0448	353
2.08727	5.2718		1.84748	1.86242					18.071	399		18.071	379		18.071	339		18.071	350		18.071	316		18.071	339		18.071	353
2.09162	5.28409		1.85098	1.86809					18.0972	371		18.0972	354		18.0972	341		18.0972	353		18.0972	325		18.0972	341		18.0972	332
2.09583	5.29754		1.85465	1.87351					18.1234	351		18.1234	320		18.1234	306		18.1234	329		18.1234	354		18.1234	306		18.1234	342
2.10004	5.31009		1.85844	1.87988					18.1496	353		18.1496	383		18.1496	300		18.1496	363		18.1496	309		18.1496	300		18.1496	311
2.10415	5.32302		1.86206	1.88572					18.1758	376		18.1758	365		18.1758	326		18.1758	374		18.1758	359		18.1758	326		18.1758	315
2.10864	5.33661		1.86537	1.89083					18.202	341		18.202	316		18.202	312		18.202	309		18.202	328		18.202	312		18.202	332
2.11296	5.35026		1.86884	1.89617					18.2282	346		18.2282	332		18.2282	283		18.2282	363		18.2282	321		18.2282	283		18.2282	327
2.11706	5.36287		1.8726	1.90196					18.2544	334		18.2544	322		18.2544	333		18.2544	324		18.2544	351		18.2544	333		18.2544	330
2.12123	5.3757		1.8764	1.9077					18.2806	326		18.2806	347		18.2806	289		18.2806	344		18.2806	303		18.2806	289		18.2806	328
2.12549	5.39013		1.88018	1.91422					18.3068	316		18.3068	304		18.3068	345		18.3068	313		18.3068	324		18.3068	345		18.3068	279
2.12963	5.4018		1.88391	1.91996					18.333	326		18.333	314		18.333	289		18.333	317		18.333	312		18.333	289		18.333	296
2.13363	5.41483		1.88777	1.9259					18.3592	317		18.3592	286		18.3592	296		18.3592	353		18.3592	296		18.3592	296		18.3592	311
2.13756	5.4267		1.89181	1.9325					18.3854	302		18.3854	328		18.3854	327		18.3854	333		18.3854	326		18.3854	327		18.3854	303
2.14171	5.43923		1.89563	1.93853					18.4116	338		18.4116	328		18.4116	293		18.4116	344		18.4116	294		18.4116	293		18.4116	293
2.14583	5.45248		1.89945	1.94445					18.4378	326		18.4378	324		18.4378	306		18.4378	331		18.4378	301		18.4378	306		18.4378	320
2.15015	5.46534		1.90315	1.95006					18.464	306		18.464	330		18.464	311		18.464	329		18.464	334		18.464	311		18.464	300
2.15437	5.47917		1.90674	1.95579					18.4902	317		18.4902	323		18.4902	277		18.4902	327		18.4902	322		18.4902	277		18.4902	310
2.15869	5.49232		1.91045	1.96187					18.5164	327		18.5164	309		18.5164	299		18.5164	329		18.5164	328		18.5164	299		18.5164	269
2.16299	5.50659		1.91423	1.96795					18.5426	284		18.5426	299		18.5426	276		18.5426	303		18.5426	288		18.5426	276		18.5426	310
2.16713	5.51976		1.91805	1.9742					18.5688	297		18.5688	315		18.5688	306		18.5688	306		18.5688	313		18.5688	306		18.5688	251
2.17133	5.53275		1.9218	1.97985					18.595	334		18.595	302		18.595	318		18.595	313		18.595	320		18.595	318		18.595	299
2.17538	5.546		1.92537	1.98547					18.6212	324		18.6212	289		18.6212	330		18.6212	329		18.6212	258		18.6212	330		18.6212	313
2.1795	5.55775		1.92894	1.99128					18.6474	317		18.6474	288		18.6474	296		18.6474	308		18.6474	309		18.6474	296		18.6474	286
2.18346	5.57016		1.93238	1.99677					18.6736	327		18.6736	307		18.6736	295		18.6736	329		18.6736	307		18.6736	295		18.6736	289
2.18747	5.58367		1.93619	2.00257					18.6998	302		18.6998	287		18.6998	288		18.6998	279		18.6998	315		18.6998	288		18.6998	297
2.19147	5.5961		1.93996	2.0089					18.726	327		18.726	293		18.726	297		18.726	291		18.726	270		18.726	297		18.726	290
2.19543	5.60799		1.94367	2.01493					18.7522	320		18.7522	293		18.7522	257		18.7522	304		18.7522	271		18.7522	257		18.7522	300
2.19944	5.62124		1.94752	2.02095					18.7784	287		18.7784	284		18.7784	293		18.7784	329		18.7784	293		18.7784	293		18.7784	296
2.20354	5.63399		1.95135	2.02708					18.8046	298		18.8046	292		18.8046	273		18.8046	332		18.8046	278		18.8046	273		18.8046	320
2.20766	5.64742		1.95513	2.03334					18.8308	293		18.8308	274		18.8308	285		18.8308	302		18.8308	315		18.8308	285		18.8308	276
2.21178	5.65981		1.95897	2.03951					18.857	305		18.857	307		18.857	293		18.857	301		18.857	259		18.857	293		18.857	273
2.21577	5.6728		1.96297	2.04592					18.8832	294		18.8832	333		18.8832	271		18.8832	312		18.8832	263		18.8832	271		18.8832	279
2.22012	5.68663		1.96696	2.05244					18.9094	324		18.9094	343		18.9094	282		18.9094	273		18.9094	292		18.9094	282		18.9094	291
2.22409	5.69979		1.97061	2.05875					18.9356	314		18.9356	267		18.9356	249		18.9356	307		18.9356	272		18.9356	249		18.9356	267
2.22847	5.71411		1.9742	2.06423					18.9618	295		18.9618	300		18.9618	302		18.9618	302		18.9618	285		18.9618	302		18.9618	272
2.2326	5.72771		1.97766	2.06959					18.988	275		18.988	288		18.988	281		18.988	300		18.988	270		18.988	281		18.988	286
2.237	5.74177		1.98133	2.07518					19.0142	327		19.0142	276		19.0142	283		19.0142	282		19.0142	272		19.0142	283		19.0142	279
2.2413	5.75535		1.98497	2.08109					19.0404	282		19.0404	292		19.0404	277		19.0404	301		19.0404	241		19.0404	277		19.0404	288
2.24547	5.76953		1.98872	2.08718					19.0666	286		19.0666	288		19.0666	290		19.0666	292		19.0666	265		19.0666	290		19.0666	267
2.24973	5.78251		1.99244	2.09315					19.0928	280		19.0928	305		19.0928	274		19.0928	283		19.0928	257		19.0928	274		19.0928	275
2.25391	5.79648		1.99622	2.09942					19.119	284		19.119	284		19.119	285		19.119	291		19.119	286		19.119	285		19.119	261
2.25799	5.81001		2.00023	2.10613					19.1452	305		19.1452	282		19.1452	248		19.1452	278		19.1452	334		19.1452	248		19.1452	277
2.26195	5.82334		2.0041	2.11251					19.1714	272		19.1714	303		19.1714	285		19.1714	288		19.1714	294		19.1714	285		19.1714	246
2.26603	5.83617		2.00797	2.11886					19.1976	278		19.1976	296		19.1976	270		19.1976	280		19.1976	288		19.1976	270		19.1976	286
2.2701	5.84876		2.01178	2.1251					19.2238	286		19.2238	273		19.2238	268		19.2238	292		19.2238	283		19.2238	268		19.2238	242
2.27405	5.86157		2.01548	2.13115					19.25	280		19.25	271		19.25	282		19.25	287		19.25	261		19.25	282		19.25	294
2.2782	5.8752		2.01944	2.13731					19.2762	263		19.2762	263		19.2762	274		19.2762	286		19.2762	298		19.2762	274		19.2762	262
2.28231	5.88797		2.02341	2.14404					19.3024	291		19.3024	313		19.3024	292		19.3024	272		19.3024	247		19.3024	292		19.3024	281
2.28649	5.90202		2.02759	2.15115					19.3286	310		19.3286	302		19.3286	253		19.3286	263		19.3286	242		19.3286	253		19.3286	278
2.29084	5.91603		2.03136	2.15742					19.3548	277		19.3548	268		19.3548	298		19.3548	293		19.3548	270		19.3548	298		19.3548	281
2.29499	5.9295		2.03506	2.16368					19.381	263		19.381	288		19.381	266		19.381	295		19.381	311		19.381	266		19.381	270
2.29935	5.94399		2.03878	2.16943					19.4072	279		19.4072	293		19.4072	255		19.4072	246		19.4072	270		19.4072	255		19.4072	265
2.30355	5.95868		2.0423	2.17538					19.4334	292		19.4334	254		19.4334	273		19.4334	283		19.4334	272		19.4334	273		19.4334	259
2.30792	5.97265		2.04575	2.18105					19.4596	242		19.4596	284		19.4596	280		19.4596	294		19.4596	263		19.4596	280		19.4596	274
2.31241	5.98774		2.04914	2.18612					19.4858	272		19.4858	284		19.4858	268		19.4858	254		19.4858	255		19.4858	268		19.4858	268
2.31649	6.00103		2.05285	2.19239					19.512	297		19.512	278		19.512	287		19.512	297		19.512	241		19.512	287		19.512	295
2.32087	6.01498		2.0564	2.19832					19.5382	265		19.5382	278		19.5382	254		19.5382	286		19.5382	276		19.5382	254		19.5382	254
2.32502	6.02875		2.06017	2.20469					19.5644	286		19.5644	290		19.5644	286		19.5644	280		19.5644	270		19.5644	286		19.5644	251
2.32931	6.04374		2.06398	2.21078					19.5906	264		19.5906	301		19.5906	257		19.5906	294		19.5906	275		19.5906	257		19.5906	256
2.33335	6.05619		2.06808	2.2175					19.6168	258		19.6168	258		19.6168	254		19.6168	287		19.6168	266		19.6168	254		19.6168	266
2.33733	6.069		2.07199	2.22467					19.643	268		19.643	271		19.643	260		19.643	289		19.643	251		19.643	260		19.643	264
2.34168	6.08293		2.07603	2.23133					19.6692	276		19.6692	277		19.6692	276		19.6692	280		19.6692	257		19.6692	276		19.6692	267
2.34573	6.09728		2.08002	2.23789					19.6954	268		19.6954	302		19.6954	289		19.6954	269		19.6954	259		19.6954	289		19.6954	267
2.34985	6.11129		2.0837	2.24409					19.7216	245		19.7216	256		19.7216	245		19.7216	272		19.7216	240		19.7216	245		19.7216	246
2.35388	6.12402		2.08736	2.25022					19.7478	249		19.7478	287		19.7478	275		19.7478	263		19.7478	258		19.7478	275		19.7478	274
2.35793	6.13735		2.09089	2.25649					19.774	268		19.774	265		19.774	257		19.774	258		19.774	254		19.774	257		19.774	280
2.3622	6.15194		2.09445	2.26175					19.8002	243		19.8002	257		19.8002	267		19.8002	266		19.8002	253		19.8002	267		19.8002	252
2.3667	6.16733		2.09793	2.26782					19.8264	234		19.8264	242		19.8264	252		19.8264	255		19.8264	242		19.8264	252		19.8264	265
2.37108	6.18158		2.10139	2.27347					19.8526	296		19.8526	273		19.8526	283		19.8526	238		19.8526	251		19.8526	283		19.8526	245
2.37551	6.19611		2.10497	2.27949					19.8788	243		19.8788	261		19.8788	244		19.8788	264		19.8788	231		19.8788	244		19.8788	231
2.38004	6.21179		2.10846	2.28516					19.905	268		19.905	258		19.905	299		19.905	259		19.905	262		19.905	299		19.905	265
2.38446	6.2264		2.11234	2.29169					19.9312	260		19.9312	265		19.9312	285		19.9312	265		19.9312	247		19.9312	285		19.9312	280
2.38862	6.24109		2.11603	2.29775					19.9574	262		19.9574	273		19.9574	249		19.9574	242		19.9574	252		19.9574	249		19.9574	260
2.39275	6.255		2.11974	2.30425					19.9836	268		19.9836	274		19.9836	230		19.9836	259		19.9836	222		19.9836	230		19.9836	267
2.39693	6.26859		2.12366	2.31114					20.0098	280		20.0098	270		20.0098	255		20.0098	255		20.0098	226		20.0098	255		20.0098	235
2.40105	6.28246		2.12766	2.31767					20.036	248		20.036	261		20.036	239		20.036	252		20.036	246		20.036	239		20.036	259
2.40513	6.29635		2.13148	2.32458					20.0622	253		20.0622	253		20.0622	271		20.0622	273		20.0622	271		20.0622	271		20.0622	263
2.40921	6.30964		2.13512	2.33077					20.0884	251		20.0884	236		20.0884	283		20.0884	283		20.0884	286		20.0884	283		20.0884	216
2.41341	6.32387		2.13906	2.33715					20.1146	245		20.1146	245		20.1146	294		20.1146	243		20.1146	271		20.1146	294		20.1146	245
2.4175	6.33776		2.14263	2.34298					20.1408	254		20.1408	288		20.1408	251		20.1408	240		20.1408	247		20.1408	251		20.1408	231
2.42175	6.35157		2.14635	2.34927					20.167	235		20.167	261		20.167	252		20.167	256		20.167	292		20.167	252		20.167	249
2.42606	6.3662		2.15005	2.35561					20.1932	249		20.1932	229		20.1932	275		20.1932	265		20.1932	256		20.1932	275		20.1932	231
2.4304	6.38167		2.15333	2.36139					20.2194	233		20.2194	266		20.2194	253		20.2194	240		20.2194	257		20.2194	253		20.2194	290
2.43492	6.3966		2.1566	2.36672					20.2456	261		20.2456	267		20.2456	252		20.2456	264		20.2456	262		20.2456	252		20.2456	249
2.43963	6.41243		2.15995	2.37236					20.2718	239		20.2718	255		20.2718	253		20.2718	259		20.2718	286		20.2718	253		20.2718	251
2.44425	6.42844		2.16346	2.37846					20.298	243		20.298	223		20.298	234		20.298	268		20.298	289		20.298	234		20.298	261
2.44866	6.44369		2.16704	2.38444					20.3242	252		20.3242	251		20.3242	263		20.3242	238		20.3242	227		20.3242	263		20.3242	247
2.45277	6.45786		2.17084	2.39081					20.3504	264		20.3504	260		20.3504	259		20.3504	246		20.3504	252		20.3504	259		20.3504	245
2.4568	6.47159		2.17475	2.39778					20.3766	272		20.3766	266		20.3766	236		20.3766	247		20.3766	240		20.3766	236		20.3766	242
2.46056	6.48398		2.17843	2.40414					20.4028	264		20.4028	236		20.4028	244		20.4028	231		20.4028	239		20.4028	244		20.4028	250
2.4645	6.49741		2.18232	2.41073					20.429	233		20.429	216		20.429	230		20.429	231		20.429	212		20.429	230		20.429	249
2.4685	6.5111		2.18605	2.41748					20.4552	252		20.4552	235		20.4552	256		20.4552	239		20.4552	223		20.4552	256		20.4552	234
2.47237	6.52425		2.18986	2.42392					20.4814	243		20.4814	241		20.4814	227		20.4814	222		20.4814	248		20.4814	227		20.4814	253
2.47639	6.53844		2.19351	2.43006					20.5076	288		20.5076	247		20.5076	258		20.5076	252		20.5076	252		20.5076	258		20.5076	239
2.48048	6.55175		2.19718	2.43678					20.5338	250		20.5338	272		20.5338	282		20.5338	249		20.5338	217		20.5338	282		20.5338	226
2.4846	6.56628		2.20088	2.44297					20.56	265		20.56	244		20.56	249		20.56	240		20.56	244		20.56	249		20.56	248
2.48868	6.57991		2.20435	2.4491					20.5862	247		20.5862	219		20.5862	261		20.5862	258		20.5862	255		20.5862	261		20.5862	216
2.49305	6.59502		2.20786	2.4549					20.6124	279		20.6124	239		20.6124	240		20.6124	231		20.6124	232		20.6124	240		20.6124	222
2.49744	6.61022		2.21136	2.46083					20.6386	256		20.6386	271		20.6386	239		20.6386	251		20.6386	225		20.6386	239		20.6386	248
2.50196	6.62627		2.21499	2.46705					20.6648	262		20.6648	250		20.6648	231		20.6648	231		20.6648	267		20.6648	231		20.6648	244
2.50652	6.64256		2.21849	2.47327					20.691	233		20.691	238		20.691	216		20.691	219		20.691	255		20.691	216		20.691	194
2.51103	6.65753		2.22204	2.47909					20.7172	243		20.7172	232		20.7172	248		20.7172	257		20.7172	241		20.7172	248		20.7172	227
2.5151	6.67308		2.22576	2.48567					20.7434	225		20.7434	245		20.7434	208		20.7434	237		20.7434	228		20.7434	208		20.7434	222
2.51942	6.68711		2.2296	2.49197					20.7696	265		20.7696	247		20.7696	245		20.7696	258		20.7696	250		20.7696	245		20.7696	247
2.52359	6.7015		2.23357	2.49948					20.7958	234		20.7958	251		20.7958	230		20.7958	247		20.7958	218		20.7958	230		20.7958	239
2.52774	6.71617		2.23746	2.50625					20.822	233		20.822	237		20.822	229		20.822	240		20.822	233		20.822	229		20.822	248
2.53184	6.73008		2.2412	2.51242					20.8482	221		20.8482	265		20.8482	233		20.8482	219		20.8482	226		20.8482	233		20.8482	246
2.53593	6.74457		2.2449	2.519					20.8744	241		20.8744	252		20.8744	221		20.8744	236		20.8744	229		20.8744	221		20.8744	248
2.54012	6.75888		2.24851	2.52567					20.9006	248		20.9006	241		20.9006	263		20.9006	250		20.9006	257		20.9006	263		20.9006	198
2.54432	6.77317		2.2522	2.53186					20.9268	258		20.9268	242		20.9268	233		20.9268	240		20.9268	221		20.9268	233		20.9268	261
2.5487	6.7888		2.25581	2.53842					20.953	242		20.953	250		20.953	227		20.953	259		20.953	246		20.953	227		20.953	256
2.55281	6.80342		2.25949	2.54456					20.9792	262		20.9792	223		20.9792	219		20.9792	238		20.9792	249		20.9792	219		20.9792	249
2.55675	6.81687		2.26334	2.55098					21.0054	248		21.0054	235		21.0054	214		21.0054	237		21.0054	267		21.0054	214		21.0054	243
2.56088	6.83204		2.2672	2.55771					21.0316	234		21.0316	223		21.0316	222		21.0316	239		21.0316	218		21.0316	222		21.0316	252
2.56502	6.84563		2.2712	2.5653					21.0578	222		21.0578	217		21.0578	234		21.0578	232		21.0578	239		21.0578	234		21.0578	224
2.56917	6.86004		2.27487	2.57161					21.084	229		21.084	243		21.084	241		21.084	249		21.084	229		21.084	241		21.084	229
2.57323	6.87435		2.27873	2.57832					21.1102	233		21.1102	218		21.1102	222		21.1102	214		21.1102	261		21.1102	222		21.1102	226
2.57749	6.88938		2.28243	2.58501					21.1364	215		21.1364	236		21.1364	233		21.1364	234		21.1364	246		21.1364	233		21.1364	233
2.58149	6.90351		2.28597	2.59124					21.1626	253		21.1626	241		21.1626	224		21.1626	237		21.1626	264		21.1626	224		21.1626	216
2.58573	6.9189		2.28982	2.59799					21.1888	226		21.1888	238		21.1888	257		21.1888	261		21.1888	280		21.1888	257		21.1888	217
2.59013	6.93369		2.29345	2.60447					21.215	213		21.215	238		21.215	254		21.215	235		21.215	225		21.215	254		21.215	204
2.59416	6.949		2.29721	2.61123					21.2412	226		21.2412	269		21.2412	226		21.2412	242		21.2412	239		21.2412	226		21.2412	237
2.59841	6.96347		2.301	2.61791					21.2674	244		21.2674	248		21.2674	256		21.2674	248		21.2674	233		21.2674	256		21.2674	248
2.60229	6.97708		2.30484	2.62473					21.2936	214		21.2936	215		21.2936	245		21.2936	224		21.2936	226		21.2936	245		21.2936	216
2.60659	6.99227		2.30863	2.63127					21.3198	236		21.3198	226		21.3198	225		21.3198	249		21.3198	228		21.3198	225		21.3198	253
2.61073	7.00744		2.31238	2.63861					21.346	222		21.346	228		21.346	263		21.346	239		21.346	227		21.346	263		21.346	223
2.61487	7.02155		2.31621	2.64496					21.3722	232		21.3722	215		21.3722	219		21.3722	220		21.3722	227		21.3722	219		21.3722	228
2.61891	7.03642		2.3199	2.65142					21.3984	230		21.3984	212		21.3984	270		21.3984	221		21.3984	199		21.3984	270		21.3984	199
2.62291	7.05031		2.32333	2.65783					21.4246	210		21.4246	244		21.4246	242		21.4246	236		21.4246	235		21.4246	242		21.4246	213
2.627	7.0647		2.327	2.66443					21.4508	234		21.4508	244		21.4508	235		21.4508	242		21.4508	235		21.4508	235		21.4508	239
2.63086	7.07918		2.33071	2.67068					21.477	233		21.477	224		21.477	225		21.477	217		21.477	203		21.477	225		21.477	236
2.63496	7.09323		2.33454	2.67765					21.5032	228		21.5032	215		21.5032	212		21.5032	193		21.5032	217		21.5032	212		21.5032	230
2.63908	7.10884		2.33839	2.68461					21.5294	219		21.5294	230		21.5294	211		21.5294	232		21.5294	228		21.5294	211		21.5294	257
2.64299	7.12219		2.34225	2.69164					21.5556	217		21.5556	205		21.5556	231		21.5556	222		21.5556	219		21.5556	231		21.5556	236
2.64694	7.13716		2.34616	2.69862					21.5818	212		21.5818	218		21.5818	245		21.5818	218		21.5818	234		21.5818	245		21.5818	234
2.65103	7.15091		2.3498	2.70538					21.608	241		21.608	214		21.608	228		21.608	205		21.608	269		21.608	228		21.608	231
2.65514	7.16574		2.35371	2.71224					21.6342	220		21.6342	259		21.6342	205		21.6342	215		21.6342	206		21.6342	205		21.6342	236
2.65927	7.18101		2.35744	2.71901					21.6604	268		21.6604	230		21.6604	206		21.6604	207		21.6604	225		21.6604	206		21.6604	206
2.66349	7.19596		2.36114	2.72536					21.6866	220		21.6866	220		21.6866	229		21.6866	240		21.6866	233		21.6866	229		21.6866	235
2.66771	7.21153		2.36474	2.73187					21.7128	255		21.7128	215		21.7128	199		21.7128	228		21.7128	228		21.7128	199		21.7128	212
2.67197	7.22782		2.36831	2.73833					21.739	224		21.739	224		21.739	228		21.739	247		21.739	220		21.739	228		21.739	243
2.67618	7.24313		2.37214	2.74536					21.7652	227		21.7652	231		21.7652	231		21.7652	223		21.7652	249		21.7652	231		21.7652	234
2.68047	7.25863		2.37584	2.75202					21.7914	204		21.7914	217		21.7914	220		21.7914	196		21.7914	204		21.7914	220		21.7914	229
2.68437	7.27362		2.37965	2.75892					21.8176	234		21.8176	239		21.8176	215		21.8176	209		21.8176	230		21.8176	215		21.8176	219
2.68835	7.28713		2.38354	2.76599					21.8438	218		21.8438	226		21.8438	219		21.8438	233		21.8438	226		21.8438	219		21.8438	204
2.69265	7.30294		2.38741	2.77311					21.87	236		21.87	213		21.87	228		21.87	201		21.87	243		21.87	228		21.87	210
2.69688	7.31901		2.39118	2.78012					21.8962	240		21.8962	210		21.8962	230		21.8962	240		21.8962	224		21.8962	230		21.8962	196
2.7011	7.3354		2.39496	2.78675					21.9224	215		21.9224	214		21.9224	236		21.9224	223		21.9224	213		21.9224	236		21.9224	206
2.70528	7.34987		2.39884	2.79406					21.9486	245		21.9486	219		21.9486	252		21.9486	224		21.9486	230		21.9486	252		21.9486	221
2.70941	7.36512		2.4026	2.80067					21.9748	221		21.9748	223		21.9748	223		21.9748	210		21.9748	232		21.9748	223		21.9748	187
2.71363	7.38115		2.40642	2.80789					22.001	256		22.001	226		22.001	224		22.001	225		22.001	229		22.001	224		22.001	224
2.71784	7.39635		2.4102	2.81453					22.0272	215		22.0272	210		22.0272	238		22.0272	240		22.0272	238		22.0272	238		22.0272	217
2.72192	7.4114		2.41371	2.82133					22.0534	248		22.0534	235		22.0534	218		22.0534	226		22.0534	237		22.0534	218		22.0534	223
2.72618	7.42665		2.41736	2.8276					22.0796	209		22.0796	235		22.0796	223		22.0796	211		22.0796	214		22.0796	223		22.0796	208
2.73054	7.44376		2.42102	2.83442					22.1058	233		22.1058	227		22.1058	245		22.1058	214		22.1058	204		22.1058	245		22.1058	209
2.73479	7.45995		2.42471	2.84144					22.132	222		22.132	209		22.132	228		22.132	229		22.132	251		22.132	228		22.132	183
2.73903	7.47526		2.42864	2.84846					22.1582	207		22.1582	232		22.1582	221		22.1582	218		22.1582	224		22.1582	221		22.1582	206
2.7432	7.49083		2.43231	2.85506					22.1844	231		22.1844	210		22.1844	213		22.1844	215		22.1844	238		22.1844	213		22.1844	224
2.74754	7.50771		2.43601	2.862					22.2106	236		22.2106	203		22.2106	230		22.2106	235		22.2106	233		22.2106	230		22.2106	198
2.75182	7.52322		2.43979	2.86925					22.2368	217		22.2368	202		22.2368	194		22.2368	190		22.2368	216		22.2368	194		22.2368	220
2.75613	7.53991		2.44331	2.87547					22.263	198		22.263	205		22.263	209		22.263	201		22.263	203		22.263	209		22.263	216
2.76041	7.55666		2.44712	2.88225					22.2892	216		22.2892	218		22.2892	204		22.2892	212		22.2892	197		22.2892	204		22.2892	214
2.76454	7.57135		2.45084	2.88949					22.3154	258		22.3154	205		22.3154	244		22.3154	236		22.3154	197		22.3154	244		22.3154	203
2.76866	7.587		2.45475	2.89669					22.3416	233		22.3416	194		22.3416	241		22.3416	209		22.3416	192		22.3416	241		22.3416	193
2.7727	7.60227		2.4585	2.90379					22.3678	211		22.3678	226		22.3678	207		22.3678	227		22.3678	213		22.3678	207		22.3678	209
2.77688	7.61755		2.46216	2.91028					22.394	197		22.394	232		22.394	220		22.394	215		22.394	189		22.394	220		22.394	202
2.78116	7.63334		2.466	2.91732					22.4202	229		22.4202	207		22.4202	228		22.4202	205		22.4202	199		22.4202	228		22.4202	227
2.78552	7.64985		2.46971	2.92433					22.4464	219		22.4464	223		22.4464	215		22.4464	231		22.4464	240		22.4464	215		22.4464	227
2.78983	7.66678		2.47345	2.93107					22.4726	204		22.4726	198		22.4726	217		22.4726	210		22.4726	190		22.4726	217		22.4726	224
2.79404	7.68235		2.47704	2.93763					22.4988	199		22.4988	202		22.4988	212		22.4988	212		22.4988	216		22.4988	212		22.4988	207
2.79821	7.69828		2.4806	2.94423					22.525	198		22.525	213		22.525	220		22.525	220		22.525	211		22.525	220		22.525	190
2.80241	7.71478		2.48427	2.95087					22.5512	207		22.5512	205		22.5512	238		22.5512	202		22.5512	214		22.5512	238		22.5512	207
2.80698	7.73177		2.48786	2.95776					22.5774	212		22.5774	214		22.5774	234		22.5774	221		22.5774	209		22.5774	234		22.5774	218
2.81149	7.74898		2.49143	2.96422					22.6036	211		22.6036	225		22.6036	225		22.6036	226		22.6036	211		22.6036	225		22.6036	190
2.81595	7.76693		2.49529	2.97154					22.6298	236		22.6298	230		22.6298	219		22.6298	213		22.6298	207		22.6298	219		22.6298	233
2.82039	7.78345		2.49919	2.97876					22.656	224		22.656	213		22.656	213		22.656	223		22.656	226		22.656	213		22.656	228
2.82467	7.79962		2.50308	2.9865					22.6822	204		22.6822	225		22.6822	221		22.6822	206		22.6822	223		22.6822	221		22.6822	220
2.82888	7.81621		2.50667	2.99318					22.7084	199		22.7084	210		22.7084	221		22.7084	209		22.7084	199		22.7084	221		22.7084	198
2.83308	7.83198		2.51035	2.99992					22.7346	207		22.7346	235		22.7346	210		22.7346	225		22.7346	216		22.7346	210		22.7346	223
2.83713	7.84811		2.51389	3.00662					22.7608	212		22.7608	207		22.7608	202		22.7608	242		22.7608	195		22.7608	202		22.7608	226
2.84113	7.86312		2.51759	3.0133					22.787	219		22.787	212		22.787	186		22.787	200		22.787	199		22.787	186		22.787	209
2.84499	7.87801		2.52103	3.01991					22.8132	226		22.8132	221		22.8132	221		22.8132	217		22.8132	214		22.8132	221		22.8132	230
2.84907	7.89255		2.52471	3.02694					22.8394	224		22.8394	235		22.8394	226		22.8394	232		22.8394	200		22.8394	226		22.8394	239
2.8531	7.90854		2.52834	3.03392					22.8656	222		22.8656	212		22.8656	199		22.8656	235		22.8656	210		22.8656	199		22.8656	246
2.85711	7.92277		2.53216	3.0406					22.8918	243		22.8918	207		22.8918	200		22.8918	218		22.8918	230		22.8918	200		22.8918	237
2.86124	7.93938		2.53599	3.04812					22.918	218		22.918	206		22.918	195		22.918	236		22.918	219		22.918	195		22.918	233
2.86538	7.95543		2.53957	3.05507					22.9442	259		22.9442	223		22.9442	222		22.9442	226		22.9442	215		22.9442	222		22.9442	221
2.86994	7.9728		2.54309	3.06144					22.9704	217		22.9704	208		22.9704	213		22.9704	208		22.9704	203		22.9704	213		22.9704	210
2.87429	7.98916		2.54657	3.06795					22.9966	254		22.9966	219		22.9966	206		22.9966	206		22.9966	206		22.9966	206		22.9966	220
2.87867	8.00761		2.54997	3.07434					23.0228	236		23.0228	206		23.0228	218		23.0228	216		23.0228	197		23.0228	218		23.0228	214
2.88326	8.0246		2.55351	3.08117					23.049	200		23.049	203		23.049	211		23.049	233		23.049	217		23.049	211		23.049	219
2.88757	8.04205		2.55707	3.08779					23.0752	228		23.0752	219		23.0752	197		23.0752	220		23.0752	188		23.0752	197		23.0752	195
2.89194	8.05873		2.56065	3.09454					23.1014	221		23.1014	226		23.1014	241		23.1014	220		23.1014	233		23.1014	241		23.1014	188
2.89624	8.07526		2.56419	3.10134					23.1276	261		23.1276	209		23.1276	251		23.1276	244		23.1276	206		23.1276	251		23.1276	199
2.90053	8.09197		2.56793	3.10877					23.1538	239		23.1538	221		23.1538	197		23.1538	212		23.1538	219		23.1538	197		23.1538	205
2.90466	8.10876		2.57161	3.11575					23.18	224		23.18	221		23.18	242		23.18	228		23.18	225		23.18	242		23.18	219
2.90866	8.12309		2.57545	3.1229					23.2062	219		23.2062	234		23.2062	224		23.2062	229		23.2062	219		23.2062	224		23.2062	233
2.91264	8.13832		2.57935	3.13088					23.2324	235		23.2324	247		23.2324	251		23.2324	226		23.2324	249		23.2324	251		23.2324	220
2.91664	8.15416		2.58317	3.13834					23.2586	249		23.2586	249		23.2586	246		23.2586	259		23.2586	247		23.2586	246		23.2586	223
2.92059	8.17003		2.5869	3.1452					23.2848	283		23.2848	301		23.2848	293		23.2848	255		23.2848	243		23.2848	293		23.2848	204
2.92477	8.18536		2.5905	3.15205					23.311	306		23.311	311		23.311	300		23.311	297		23.311	296		23.311	300		23.311	255
2.92882	8.20229		2.59419	3.15932					23.3372	312		23.3372	325		23.3372	310		23.3372	295		23.3372	311		23.3372	310		23.3372	244
2.93313	8.2186		2.59783	3.16636					23.3634	383		23.3634	399		23.3634	377		23.3634	311		23.3634	341		23.3634	377		23.3634	289
2.93724	8.23469		2.60142	3.17368					23.3896	516		23.3896	448		23.3896	455		23.3896	392		23.3896	359		23.3896	455		23.3896	334
2.94149	8.25107		2.60516	3.18057					23.4158	569		23.4158	609		23.4158	594		23.4158	413		23.4158	464		23.4158	594		23.4158	333
2.94582	8.26856		2.60872	3.18722					23.442	680		23.442	785		23.442	698		23.442	614		23.442	651		23.442	698		23.442	417
2.95007	8.28559		2.61235	3.19432					23.4682	751		23.4682	908		23.4682	920		23.4682	742		23.4682	802		23.4682	920		23.4682	576
2.95453	8.30272		2.61585	3.20131					23.4944	693		23.4944	695		23.4944	754		23.4944	742		23.4944	824		23.4944	754		23.4944	623
2.95871	8.32014		2.6196	3.20822					23.5206	501		23.5206	530		23.5206	532		23.5206	594		23.5206	631		23.5206	532		23.5206	574
2.96297	8.33617		2.62322	3.21513					23.5468	409		23.5468	383		23.5468	447		23.5468	498		23.5468	543		23.5468	447		23.5468	511
2.9671	8.35224		2.62684	3.22229					23.573	351		23.573	281		23.573	304		23.573	348		23.573	344		23.573	304		23.573	387
2.97121	8.36827		2.63072	3.22992					23.5992	250		23.5992	222		23.5992	235		23.5992	214		23.5992	263		23.5992	235		23.5992	297
2.97539	8.38466		2.63452	3.23715					23.6254	218		23.6254	237		23.6254	244		23.6254	198		23.6254	216		23.6254	244		23.6254	234
2.97934	8.40019		2.6384	3.24448					23.6516	212		23.6516	207		23.6516	213		23.6516	225		23.6516	220		23.6516	213		23.6516	228
2.98342	8.41657		2.64229	3.25271					23.6778	224		23.6778	223		23.6778	213		23.6778	218		23.6778	207		23.6778	213		23.6778	211
2.98745	8.43262		2.64609	3.26001					23.704	231		23.704	208		23.704	205		23.704	211		23.704	214		23.704	205		23.704	195
2.9917	8.44973		2.64985	3.26717					23.7302	196		23.7302	219		23.7302	198		23.7302	198		23.7302	198		23.7302	198		23.7302	210
2.99604	8.46618		2.65344	3.27429					23.7564	221		23.7564	202		23.7564	205		23.7564	206		23.7564	223		23.7564	205		23.7564	206
3.00022	8.48315		2.65721	3.28152					23.7826	191		23.7826	222		23.7826	193		23.7826	210		23.7826	206		23.7826	193		23.7826	188
3.00454	8.49945		2.66101	3.28879					23.8088	221		23.8088	220		23.8088	244		23.8088	194		23.8088	213		23.8088	244		23.8088	203
3.00885	8.5165		2.6648	3.29659					23.835	202		23.835	188		23.835	184		23.835	187		23.835	217		23.835	184		23.835	200
3.01292	8.53317		2.66869	3.30392					23.8612	205		23.8612	210		23.8612	221		23.8612	228		23.8612	197		23.8612	221		23.8612	183
3.01711	8.54972		2.6724	3.31144					23.8874	222		23.8874	217		23.8874	189		23.8874	213		23.8874	218		23.8874	189		23.8874	211
3.0212	8.56649		2.67618	3.31887					23.9136	233		23.9136	206		23.9136	192		23.9136	192		23.9136	196		23.9136	192		23.9136	198
3.02524	8.58241		2.67989	3.32626					23.9398	227		23.9398	198		23.9398	211		23.9398	196		23.9398	225		23.9398	211		23.9398	217
3.02912	8.59794		2.6835	3.33301					23.966	197		23.966	232		23.966	209		23.966	217		23.966	200		23.966	209		23.966	206
3.03311	8.61241		2.68715	3.34002					23.9922	218		23.9922	237		23.9922	243		23.9922	215		23.9922	234		23.9922	243		23.9922	200
3.03706	8.62868		2.69086	3.34746					24.0184	214		24.0184	242		24.0184	228		24.0184	229		24.0184	207		24.0184	228		24.0184	215
3.04097	8.64405		2.69463	3.35476					24.0446	229		24.0446	222		24.0446	216		24.0446	222		24.0446	226		24.0446	216		24.0446	211
3.04498	8.6605		2.69854	3.36264					24.0708	262		24.0708	212		24.0708	217		24.0708	222		24.0708	222		24.0708	217		24.0708	208
3.04899	8.67615		2.70232	3.37007					24.097	205		24.097	193		24.097	210		24.097	206		24.097	222		24.097	210		24.097	226
3.05317	8.69275		2.70614	3.37733					24.1232	175		24.1232	205		24.1232	203		24.1232	217		24.1232	202		24.1232	203		24.1232	209
3.05717	8.70866		2.70987	3.38515					24.1494	196		24.1494	206		24.1494	187		24.1494	181		24.1494	199		24.1494	187		24.1494	202
3.06137	8.72535		2.71375	3.3926					24.1756	195		24.1756	206		24.1756	168		24.1756	211		24.1756	204		24.1756	168		24.1756	173
3.06529	8.74178		2.71755	3.39996					24.2018	183		24.2018	207		24.2018	215		24.2018	178		24.2018	203		24.2018	215		24.2018	203
3.06927	8.75733		2.72138	3.40746					24.228	201		24.228	192		24.228	202		24.228	225		24.228	193		24.228	202		24.228	175
3.0735	8.77479		2.72516	3.4156					24.2542	188		24.2542	191		24.2542	220		24.2542	197		24.2542	198		24.2542	220		24.2542	190
3.07776	8.79158		2.72886	3.42257					24.2804	200		24.2804	193		24.2804	174		24.2804	191		24.2804	202		24.2804	174		24.2804	190
3.08203	8.80945		2.73263	3.42985					24.3066	191		24.3066	176		24.3066	205		24.3066	191		24.3066	184		24.3066	205		24.3066	163
3.0862	8.82568		2.73624	3.43709					24.3328	202		24.3328	223		24.3328	183		24.3328	217		24.3328	181		24.3328	183		24.3328	179
3.0905	8.84303		2.73984	3.44434					24.359	199		24.359	208		24.359	199		24.359	205		24.359	204		24.359	199		24.359	147
3.09474	8.86045		2.74354	3.45139					24.3852	231		24.3852	186		24.3852	185		24.3852	185		24.3852	206		24.3852	185		24.3852	192
3.09909	8.87834		2.7474	3.45899					24.4114	190		24.4114	198		24.4114	207		24.4114	200		24.4114	211		24.4114	207		24.4114	213
3.10327	8.89439		2.75138	3.46661					24.4376	204		24.4376	218		24.4376	201		24.4376	185		24.4376	176		24.4376	201		24.4376	196
3.10723	8.91158		2.75519	3.47479					24.4638	181		24.4638	182		24.4638	197		24.4638	212		24.4638	183		24.4638	197		24.4638	190
3.11146	8.92754		2.75917	3.48263					24.49	215		24.49	187		24.49	199		24.49	206		24.49	203		24.49	199		24.49	195
3.11558	8.94477		2.76317	3.49062					24.5162	189		24.5162	201		24.5162	202		24.5162	167		24.5162	215		24.5162	202		24.5162	194
3.11983	8.96124		2.76696	3.49845					24.5424	203		24.5424	207		24.5424	180		24.5424	206		24.5424	193		24.5424	180		24.5424	184
3.12402	8.97921		2.7709	3.50618					24.5686	219		24.5686	178		24.5686	223		24.5686	182		24.5686	184		24.5686	223		24.5686	179
3.12819	8.99635		2.77471	3.51386					24.5948	222		24.5948	185		24.5948	220		24.5948	228		24.5948	198		24.5948	220		24.5948	164
3.13226	9.01222		2.77832	3.52131					24.621	213		24.621	208		24.621	215		24.621	198		24.621	227		24.621	215		24.621	183
3.13644	9.03009		2.78213	3.52851					24.6472	194		24.6472	203		24.6472	212		24.6472	208		24.6472	221		24.6472	212		24.6472	218
3.14076	9.04734		2.78579	3.53589					24.6734	217		24.6734	228		24.6734	250		24.6734	231		24.6734	194		24.6734	250		24.6734	208
3.14489	9.06436		2.78934	3.54315					24.6996	211		24.6996	237		24.6996	226		24.6996	227		24.6996	242		24.6996	226		24.6996	214
3.14913	9.08075		2.79274	3.55006					24.7258	212		24.7258	249		24.7258	264		24.7258	255		24.7258	240		24.7258	264		24.7258	226
3.15345	9.09938		2.79633	3.55598					24.752	230		24.752	252		24.752	258		24.752	222		24.752	222		24.752	258		24.752	206
3.15775	9.11783		2.79996	3.56348					24.7782	244		24.7782	247		24.7782	240		24.7782	246		24.7782	251		24.7782	240		24.7782	232
3.16215	9.13489		2.80361	3.57083					24.8044	228		24.8044	256		24.8044	254		24.8044	245		24.8044	249		24.8044	254		24.8044	189
3.1666	9.15312		2.80735	3.57806					24.8306	240		24.8306	241		24.8306	274		24.8306	223		24.8306	254		24.8306	274		24.8306	223
3.17081	9.17077		2.81122	3.5864					24.8568	223		24.8568	217		24.8568	223		24.8568	204		24.8568	227		24.8568	223		24.8568	226
3.1752	9.18879		2.81511	3.59418					24.883	203		24.883	204		24.883	202		24.883	192		24.883	196		24.883	202		24.883	221
3.17944	9.20636		2.81899	3.60212					24.9092	185		24.9092	190		24.9092	196		24.9092	198		24.9092	177		24.9092	196		24.9092	167
3.1835	9.22229		2.8228	3.61011					24.9354	217		24.9354	216		24.9354	201		24.9354	182		24.9354	214		24.9354	201		24.9354	205
3.18772	9.24058		2.82665	3.61772					24.9616	199		24.9616	196		24.9616	181		24.9616	191		24.9616	185		24.9616	181		24.9616	206
3.1919	9.25718		2.83019	3.62554					24.9878	202		24.9878	195		24.9878	172		24.9878	186		24.9878	203		24.9878	172		24.9878	189
3.1961	9.27337		2.83406	3.63275					25.014	193		25.014	187		25.014	233		25.014	211		25.014	179		25.014	233		25.014	169
3.2003	9.29128		2.83764	3.6403					25.0402	173		25.0402	178		25.0402	194		25.0402	208		25.0402	173		25.0402	194		25.0402	172
3.20456	9.30983		2.84132	3.64729					25.0664	189		25.0664	192		25.0664	168		25.0664	181		25.0664	195		25.0664	168		25.0664	191
3.20873	9.32548		2.84496	3.65508					25.0926	187		25.0926	179		25.0926	202		25.0926	202		25.0926	175		25.0926	202		25.0926	166
3.21288	9.34334		2.84858	3.6626					25.1188	205		25.1188	200		25.1188	183		25.1188	175		25.1188	198		25.1188	183		25.1188	207
3.21702	9.35993		2.85223	3.67					25.145	186		25.145	189		25.145	187		25.145	183		25.145	172		25.145	187		25.145	206
3.22141	9.37852		2.8559	3.67744					25.1712	179		25.1712	206		25.1712	199		25.1712	187		25.1712	201		25.1712	199		25.1712	179
3.22565	9.39638		2.85978	3.68547					25.1974	182		25.1974	197		25.1974	200		25.1974	199		25.1974	190		25.1974	200		25.1974	193
3.22996	9.41411		2.86365	3.69347					25.2236	191		25.2236	190		25.2236	216		25.2236	214		25.2236	188		25.2236	216		25.2236	189
3.23444	9.43236		2.86749	3.70159					25.2498	174		25.2498	197		25.2498	220		25.2498	214		25.2498	183		25.2498	220		25.2498	175
3.23867	9.44986		2.87126	3.70928					25.276	192		25.276	200		25.276	187		25.276	196		25.276	215		25.276	187		25.276	192
3.24275	9.46683		2.87503	3.71702					25.3022	198		25.3022	167		25.3022	221		25.3022	200		25.3022	163		25.3022	221		25.3022	169
3.24701	9.48428		2.87889	3.72503					25.3284	187		25.3284	177		25.3284	189		25.3284	194		25.3284	190		25.3284	189		25.3284	189
3.25126	9.50163		2.88264	3.73297					25.3546	221		25.3546	179		25.3546	193		25.3546	199		25.3546	160		25.3546	193		25.3546	186
3.25555	9.51995		2.88643	3.74053					25.3808	203		25.3808	218		25.3808	184		25.3808	188		25.3808	198		25.3808	184		25.3808	196
3.25981	9.53754		2.89006	3.74793					25.407	190		25.407	190		25.407	201		25.407	181		25.407	173		25.407	201		25.407	184
3.26422	9.55537		2.89362	3.75593					25.4332	187		25.4332	199		25.4332	198		25.4332	201		25.4332	200		25.4332	198		25.4332	182
3.26867	9.57308		2.89713	3.7627					25.4594	187		25.4594	182		25.4594	178		25.4594	211		25.4594	210		25.4594	178		25.4594	156
3.27282	9.59136		2.90055	3.76982					25.4856	214		25.4856	195		25.4856	194		25.4856	174		25.4856	198		25.4856	194		25.4856	187
3.27707	9.60891		2.90397	3.77639					25.5118	192		25.5118	189		25.5118	217		25.5118	184		25.5118	187		25.5118	217		25.5118	180
3.28134	9.62662		2.90736	3.78386					25.538	192		25.538	177		25.538	193		25.538	210		25.538	185		25.538	193		25.538	176
3.28552	9.64458		2.91085	3.79093					25.5642	176		25.5642	172		25.5642	199		25.5642	179		25.5642	203		25.5642	199		25.5642	186
3.28968	9.66183		2.91438	3.79832					25.5904	192		25.5904	192		25.5904	199		25.5904	183		25.5904	195		25.5904	199		25.5904	196
3.29382	9.67838		2.91786	3.80514					25.6166	164		25.6166	179		25.6166	222		25.6166	214		25.6166	173		25.6166	222		25.6166	179
3.29797	9.69581		2.92141	3.81278					25.6428	201		25.6428	188		25.6428	182		25.6428	179		25.6428	159		25.6428	182		25.6428	168
3.30214	9.71331		2.92521	3.82077					25.669	216		25.669	170		25.669	205		25.669	197		25.669	185		25.669	205		25.669	177
3.30628	9.73076		2.92898	3.82834					25.6952	193		25.6952	207		25.6952	167		25.6952	211		25.6952	176		25.6952	167		25.6952	182
3.31042	9.74745		2.93287	3.83678					25.7214	192		25.7214	209		25.7214	198		25.7214	190		25.7214	196		25.7214	198		25.7214	190
3.3145	9.76486		2.9368	3.84523					25.7476	199		25.7476	198		25.7476	195		25.7476	186		25.7476	190		25.7476	195		25.7476	162
3.31878	9.7825		2.94066	3.85339					25.7738	216		25.7738	211		25.7738	204		25.7738	178		25.7738	175		25.7738	204		25.7738	186
3.32297	9.79959		2.94426	3.86077					25.8	188		25.8	193		25.8	192		25.8	193		25.8	173		25.8	192		25.8	170
3.32726	9.81766		2.94796	3.86851					25.8262	202		25.8262	218		25.8262	190		25.8262	202		25.8262	183		25.8262	190		25.8262	187
3.33156	9.83624		2.95152	3.87601					25.8524	190		25.8524	206		25.8524	202		25.8524	203		25.8524	197		25.8524	202		25.8524	158
3.33572	9.85345		2.95509	3.88359					25.8786	188		25.8786	203		25.8786	187		25.8786	188		25.8786	197		25.8786	187		25.8786	208
3.33996	9.87138		2.95861	3.89095					25.9048	197		25.9048	214		25.9048	225		25.9048	222		25.9048	193		25.9048	225		25.9048	193
3.34426	9.88893		2.962	3.898					25.931	187		25.931	218		25.931	203		25.931	213		25.931	204		25.931	203		25.931	173
3.34855	9.90717		2.96563	3.90555					25.9572	239		25.9572	250		25.9572	220		25.9572	220		25.9572	212		25.9572	220		25.9572	177
3.35275	9.92538		2.96922	3.91354					25.9834	256		25.9834	224		25.9834	218		25.9834	238		25.9834	217		25.9834	218		25.9834	223
3.35694	9.94347		2.97304	3.9214					26.0096	251		26.0096	281		26.0096	260		26.0096	229		26.0096	246		26.0096	260		26.0096	188
3.36131	9.96119		2.97675	3.929					26.0358	290		26.0358	276		26.0358	252		26.0358	263		26.0358	288		26.0358	252		26.0358	221
3.36544	9.97906		2.98054	3.93719					26.062	328		26.062	343		26.062	333		26.062	319		26.062	298		26.062	333		26.062	251
3.36961	9.99627		2.9843	3.94528					26.0882	332		26.0882	299		26.0882	317		26.0882	310		26.0882	348		26.0882	317		26.0882	245
3.37371	10.0136		2.98799	3.95304					26.1144	271		26.1144	290		26.1144	260		26.1144	310		26.1144	295		26.1144	260		26.1144	268
3.3777	10.0301		2.99179	3.96108					26.1406	266		26.1406	252		26.1406	276		26.1406	288		26.1406	262		26.1406	276		26.1406	262
3.38156	10.0465		2.9956	3.96932					26.1668	259		26.1668	262		26.1668	260		26.1668	247		26.1668	245		26.1668	260		26.1668	233
3.38541	10.0624		2.99948	3.97792					26.193	266		26.193	234		26.193	216		26.193	256		26.193	236		26.193	216		26.193	215
3.38945	10.0787		3.00316	3.98531					26.2192	212		26.2192	198		26.2192	235		26.2192	241		26.2192	208		26.2192	235		26.2192	242
3.39347	10.0967		3.00696	3.99369					26.2454	242		26.2454	216		26.2454	242		26.2454	212		26.2454	201		26.2454	242		26.2454	208
3.39757	10.1134		3.01069	4.00179					26.2716	214		26.2716	221		26.2716	211		26.2716	225		26.2716	208		26.2716	211		26.2716	202
3.4016	10.1308		3.01438	4.0092					26.2978	232		26.2978	221		26.2978	232		26.2978	239		26.2978	215		26.2978	232		26.2978	202
3.4058	10.1484		3.01803	4.01602					26.324	231		26.324	235		26.324	213		26.324	256		26.324	201		26.324	213		26.324	217
3.40999	10.1662		3.0217	4.02395					26.3502	238		26.3502	247		26.3502	255		26.3502	259		26.3502	233		26.3502	255		26.3502	230
3.41425	10.1844		3.02551	4.03176					26.3764	242		26.3764	230		26.3764	213		26.3764	247		26.3764	248		26.3764	213		26.3764	189
3.41847	10.2032		3.02927	4.03999					26.4026	215		26.4026	212		26.4026	208		26.4026	243		26.4026	204		26.4026	208		26.4026	201
3.4225	10.2194		3.0331	4.0483					26.4288	206		26.4288	222		26.4288	212		26.4288	219		26.4288	213		26.4288	212		26.4288	205
3.42669	10.2377		3.03687	4.05643					26.455	223		26.455	214		26.455	221		26.455	203		26.455	205		26.455	221		26.455	196
3.43087	10.2556		3.0407	4.06481					26.4812	199		26.4812	219		26.4812	240		26.4812	185		26.4812	207		26.4812	240		26.4812	222
3.4351	10.2724		3.0444	4.07245					26.5074	210		26.5074	225		26.5074	240		26.5074	193		26.5074	193		26.5074	240		26.5074	186
3.43935	10.2912		3.04819	4.08069					26.5336	245		26.5336	214		26.5336	237		26.5336	222		26.5336	236		26.5336	237		26.5336	214
3.44352	10.3096		3.05194	4.08871					26.5598	230		26.5598	235		26.5598	245		26.5598	224		26.5598	228		26.5598	245		26.5598	201
3.44776	10.3278		3.05583	4.09712					26.586	204		26.586	231		26.586	218		26.586	233		26.586	203		26.586	218		26.586	206
3.45197	10.3457		3.0596	4.10529					26.6122	214		26.6122	222		26.6122	236		26.6122	228		26.6122	234		26.6122	236		26.6122	231
3.45611	10.3631		3.06337	4.11348					26.6384	209		26.6384	228		26.6384	219		26.6384	203		26.6384	223		26.6384	219		26.6384	234
3.46027	10.3813		3.06717	4.12204					26.6646	217		26.6646	216		26.6646	233		26.6646	240		26.6646	233		26.6646	233		26.6646	230
3.4643	10.3984		3.07078	4.12961					26.6908	214		26.6908	228		26.6908	210		26.6908	235		26.6908	225		26.6908	210		26.6908	230
3.46835	10.4149		3.07461	4.13775					26.717	212		26.717	276		26.717	247		26.717	249		26.717	227		26.717	247		26.717	224
3.47236	10.4324		3.07837	4.14609					26.7432	244		26.7432	264		26.7432	273		26.7432	252		26.7432	220		26.7432	273		26.7432	228
3.47653	10.4507		3.08204	4.15412					26.7694	237		26.7694	232		26.7694	243		26.7694	230		26.7694	254		26.7694	243		26.7694	246
3.4805	10.4672		3.08577	4.1623					26.7956	231		26.7956	225		26.7956	255		26.7956	272		26.7956	240		26.7956	255		26.7956	204
3.48437	10.4844		3.08957	4.17012					26.8218	252		26.8218	230		26.8218	275		26.8218	247		26.8218	223		26.8218	275		26.8218	218
3.48843	10.5011		3.09343	4.17894					26.848	249		26.848	245		26.848	262		26.848	251		26.848	248		26.848	262		26.848	254
3.49254	10.5194		3.09714	4.18681					26.8742	253		26.8742	261		26.8742	265		26.8742	278		26.8742	250		26.8742	265		26.8742	249
3.49666	10.5371		3.10099	4.19485					26.9004	242		26.9004	241		26.9004	270		26.9004	281		26.9004	260		26.9004	270		26.9004	244
3.50072	10.5548		3.10474	4.20311					26.9266	288		26.9266	252		26.9266	307		26.9266	305		26.9266	276		26.9266	307		26.9266	252
3.50495	10.5723		3.10849	4.21154					26.9528	273		26.9528	290		26.9528	287		26.9528	275		26.9528	292		26.9528	287		26.9528	250
3.50922	10.5908		3.11223	4.21974					26.979	277		26.979	305		26.979	281		26.979	291		26.979	286		26.979	281		26.979	256
3.51342	10.6099		3.11606	4.22782					27.0052	252		27.0052	290		27.0052	301		27.0052	285		27.0052	292		27.0052	301		27.0052	248
3.51772	10.6277		3.12	4.23647					27.0314	308		27.0314	296		27.0314	277		27.0314	312		27.0314	309		27.0314	277		27.0314	270
3.52193	10.6468		3.12383	4.24477					27.0576	314		27.0576	345		27.0576	343		27.0576	345		27.0576	280		27.0576	343		27.0576	258
3.52616	10.6652		3.12786	4.25363					27.0838	333		27.0838	339		27.0838	323		27.0838	370		27.0838	299		27.0838	323		27.0838	276
3.53036	10.6835		3.13175	4.26224					27.11	309		27.11	367		27.11	353		27.11	346		27.11	309		27.11	353		27.11	281
3.5345	10.7014		3.13561	4.27058					27.1362	371		27.1362	377		27.1362	370		27.1362	373		27.1362	355		27.1362	370		27.1362	305
3.53866	10.7187		3.13935	4.2788					27.1624	391		27.1624	395		27.1624	420		27.1624	412		27.1624	340		27.1624	420		27.1624	303
3.54296	10.7378		3.14303	4.28683					27.1886	406		27.1886	444		27.1886	432		27.1886	430		27.1886	425		27.1886	432		27.1886	357
3.5472	10.7558		3.14656	4.29465					27.2148	407		27.2148	489		27.2148	500		27.2148	507		27.2148	441		27.2148	500		27.2148	390
3.55141	10.7752		3.15009	4.30212					27.241	542		27.241	599		27.241	616		27.241	536		27.241	525		27.241	616		27.241	414
3.55551	10.7929		3.15341	4.30951					27.2672	604		27.2672	707		27.2672	700		27.2672	693		27.2672	622		27.2672	700		27.2672	510
3.5598	10.8115		3.15696	4.31715					27.2934	863		27.2934	903		27.2934	906		27.2934	841		27.2934	779		27.2934	906		27.2934	627
3.56404	10.8294		3.1607	4.32549					27.3196	1065		27.3196	1272		27.3196	1170		27.3196	1057		27.3196	981		27.3196	1170		27.3196	763
3.56838	10.849		3.16455	4.33381					27.3458	1465		27.3458	1649		27.3458	1722		27.3458	1405		27.3458	1480		27.3458	1722		27.3458	995
3.57248	10.8672		3.16849	4.34246					27.372	2089		27.372	2400		27.372	2325		27.372	1886		27.372	1848		27.372	2325		27.372	1419
3.57679	10.886		3.17241	4.35144					27.3982	3032		27.3982	3442		27.3982	3326		27.3982	2793		27.3982	2841		27.3982	3326		27.3982	2004
3.58112	10.9038		3.17628	4.3599					27.4244	4579		27.4244	4842		27.4244	4876		27.4244	4068		27.4244	4093		27.4244	4876		27.4244	2958
3.58548	10.9231		3.18008	4.36812					27.4506	6904		27.4506	7560		27.4506	7341		27.4506	5631		27.4506	5887		27.4506	7341		27.4506	4245
3.58974	10.942		3.18383	4.37649					27.4768	9869		27.4768	12081		27.4768	11629		27.4768	9186		27.4768	9593		27.4768	11629		27.4768	6145
3.59404	10.9606		3.1875	4.38473					27.503	14624		27.503	19390		27.503	18504		27.503	14906		27.503	15359		27.503	18504		27.503	9677
3.5983	10.9805		3.19122	4.39356					27.5292	18093		27.5292	22994		27.5292	25670		27.5292	21160		27.5292	22441		27.5292	25670		27.5292	14749
3.60263	10.9987		3.19494	4.4012					27.5554	13857		27.5554	14448		27.5554	18076		27.5554	20959		27.5554	18382		27.5554	18076		27.5554	18302
3.60676	11.0174		3.19843	4.40833					27.5816	9898		27.5816	11550		27.5816	11753		27.5816	12107		27.5816	11468		27.5816	11753		27.5816	17246
3.61099	11.0352		3.20219	4.41641					27.6078	8325		27.6078	9280		27.6078	11344		27.6078	11085		27.6078	10674		27.6078	11344		27.6078	12000
3.61508	11.0535		3.20585	4.42442					27.634	4469		27.634	3718		27.634	5048		27.634	7050		27.634	5815		27.634	5048		27.634	9039
3.61936	11.0725		3.20946	4.43243					27.6602	1963		27.6602	1650		27.6602	1918		27.6602	2574		27.6602	2003		27.6602	1918		27.6602	5773
3.62345	11.0899		3.21314	4.44002					27.6864	1134		27.6864	1090		27.6864	1181		27.6864	1363		27.6864	1165		27.6864	1181		27.6864	2512
3.62766	11.1086		3.21686	4.44845					27.7126	792		27.7126	834		27.7126	911		27.7126	923		27.7126	805		27.7126	911		27.7126	1230
3.63198	11.1269		3.22055	4.45647					27.7388	598		27.7388	684		27.7388	683		27.7388	812		27.7388	702		27.7388	683		27.7388	778
3.63637	11.1471		3.2244	4.46467					27.765	549		27.765	584		27.765	619		27.765	663		27.765	583		27.765	619		27.765	656
3.64071	11.166		3.22826	4.47361					27.7912	445		27.7912	521		27.7912	539		27.7912	543		27.7912	459		27.7912	539		27.7912	480
3.64507	11.1851		3.23213	4.48189					27.8174	418		27.8174	413		27.8174	463		27.8174	503		27.8174	450		27.8174	463		27.8174	421
3.64951	11.2041		3.23584	4.49028					27.8436	381		27.8436	427		27.8436	418		27.8436	438		27.8436	393		27.8436	418		27.8436	393
3.65379	11.2237		3.23956	4.49894					27.8698	334		27.8698	379		27.8698	376		27.8698	402		27.8698	358		27.8698	376		27.8698	361
3.65808	11.2427		3.24326	4.50697					27.896	323		27.896	316		27.896	384		27.896	348		27.896	325		27.896	384		27.896	329
3.66242	11.2613		3.24694	4.51531					27.9222	346		27.9222	327		27.9222	358		27.9222	341		27.9222	327		27.9222	358		27.9222	316
3.6668	11.2807		3.25066	4.52358					27.9484	287		27.9484	288		27.9484	306		27.9484	312		27.9484	308		27.9484	306		27.9484	313
3.67092	11.2999		3.25427	4.53171					27.9746	264		27.9746	312		27.9746	292		27.9746	285		27.9746	256		27.9746	292		27.9746	326
3.67492	11.3171		3.25767	4.53932					28.0008	255		28.0008	291		28.0008	280		28.0008	303		28.0008	252		28.0008	280		28.0008	251
3.67901	11.3352		3.26114	4.54702					28.027	258		28.027	332		28.027	280		28.027	297		28.027	255		28.027	280		28.027	241
3.68303	11.3524		3.26486	4.55525					28.0532	266		28.0532	239		28.0532	296		28.0532	265		28.0532	259		28.0532	296		28.0532	249
3.68729	11.3712		3.2685	4.56361					28.0794	226		28.0794	272		28.0794	256		28.0794	288		28.0794	242		28.0794	256		28.0794	234
3.69151	11.3895		3.27223	4.57209					28.1056	258		28.1056	227		28.1056	243		28.1056	233		28.1056	208		28.1056	243		28.1056	246
3.69571	11.408		3.27611	4.58046					28.1318	229		28.1318	241		28.1318	225		28.1318	260		28.1318	237		28.1318	225		28.1318	221
3.69983	11.4275		3.27984	4.58894					28.158	227		28.158	237		28.158	240		28.158	277		28.158	194		28.158	240		28.158	199
3.7042	11.4458		3.2836	4.598					28.1842	215		28.1842	242		28.1842	219		28.1842	279		28.1842	209		28.1842	219		28.1842	234
3.70857	11.465		3.28727	4.60608					28.2104	209		28.2104	225		28.2104	236		28.2104	240		28.2104	213		28.2104	236		28.2104	220
3.71283	11.4846		3.29099	4.61417					28.2366	228		28.2366	225		28.2366	235		28.2366	238		28.2366	241		28.2366	235		28.2366	189
3.71716	11.5036		3.29468	4.62238					28.2628	191		28.2628	202		28.2628	243		28.2628	225		28.2628	214		28.2628	243		28.2628	220
3.72145	11.5225		3.29817	4.63074					28.289	221		28.289	200		28.289	190		28.289	224		28.289	235		28.289	190		28.289	207
3.72571	11.5412		3.3018	4.63883					28.3152	199		28.3152	229		28.3152	216		28.3152	236		28.3152	203		28.3152	216		28.3152	204
3.72998	11.5603		3.30517	4.64654					28.3414	209		28.3414	207		28.3414	185		28.3414	231		28.3414	177		28.3414	185		28.3414	186
3.7341	11.5785		3.30864	4.65409					28.3676	206		28.3676	224		28.3676	213		28.3676	195		28.3676	204		28.3676	213		28.3676	212
3.73832	11.5969		3.31216	4.66237					28.3938	183		28.3938	206		28.3938	210		28.3938	219		28.3938	181		28.3938	210		28.3938	187
3.74241	11.616		3.31597	4.67054					28.42	207		28.42	201		28.42	185		28.42	186		28.42	198		28.42	185		28.42	197
3.74657	11.6334		3.31964	4.67914					28.4462	185		28.4462	197		28.4462	193		28.4462	195		28.4462	181		28.4462	193		28.4462	184
3.75063	11.6519		3.32325	4.68743					28.4724	219		28.4724	176		28.4724	192		28.4724	207		28.4724	182		28.4724	192		28.4724	185
3.75473	11.6702		3.32687	4.69562					28.4986	196		28.4986	203		28.4986	190		28.4986	164		28.4986	177		28.4986	190		28.4986	172
3.75883	11.6884		3.33037	4.70364					28.5248	187		28.5248	213		28.5248	201		28.5248	193		28.5248	212		28.5248	201		28.5248	203
3.76305	11.7059		3.33412	4.71206					28.551	200		28.551	225		28.551	178		28.551	199		28.551	213		28.551	178		28.551	193
3.76738	11.7256		3.33779	4.72055					28.5772	200		28.5772	202		28.5772	217		28.5772	172		28.5772	163		28.5772	217		28.5772	191
3.7716	11.7454		3.34159	4.72886					28.6034	167		28.6034	165		28.6034	199		28.6034	192		28.6034	179		28.6034	199		28.6034	199
3.7759	11.7639		3.34524	4.73763					28.6296	155		28.6296	196		28.6296	191		28.6296	153		28.6296	213		28.6296	191		28.6296	180
3.78026	11.7833		3.34877	4.74564					28.6558	194		28.6558	178		28.6558	160		28.6558	206		28.6558	179		28.6558	160		28.6558	191
3.78444	11.8029		3.35251	4.75449					28.682	191		28.682	190		28.682	180		28.682	178		28.682	178		28.682	180		28.682	171
3.78869	11.8215		3.3563	4.76299					28.7082	159		28.7082	159		28.7082	179		28.7082	189		28.7082	175		28.7082	179		28.7082	190
3.79286	11.8408		3.36009	4.77184					28.7344	183		28.7344	185		28.7344	166		28.7344	195		28.7344	174		28.7344	166		28.7344	164
3.79693	11.8596		3.36387	4.78019					28.7606	155		28.7606	161		28.7606	198		28.7606	199		28.7606	193		28.7606	198		28.7606	173
3.80104	11.878		3.36756	4.78918					28.7868	203		28.7868	184		28.7868	202		28.7868	211		28.7868	181		28.7868	202		28.7868	184
3.80503	11.8949		3.37127	4.79762					28.813	164		28.813	150		28.813	192		28.813	190		28.813	169		28.813	192		28.813	157
3.80879	11.9118		3.37494	4.8061					28.8392	179		28.8392	179		28.8392	182		28.8392	197		28.8392	188		28.8392	182		28.8392	166
3.81282	11.929		3.37876	4.81495					28.8654	166		28.8654	173		28.8654	181		28.8654	173		28.8654	174		28.8654	181		28.8654	160
3.81704	11.9482		3.38245	4.82352					28.8916	185		28.8916	184		28.8916	170		28.8916	205		28.8916	168		28.8916	170		28.8916	171
3.82109	11.9673		3.38608	4.83164					28.9178	177		28.9178	180		28.9178	190		28.9178	187		28.9178	176		28.9178	190		28.9178	189
3.82532	11.9858		3.38982	4.84006					28.944	183		28.944	159		28.944	172		28.944	203		28.944	171		28.944	172		28.944	143
3.82951	12.0043		3.39358	4.84947					28.9702	180		28.9702	158		28.9702	156		28.9702	191		28.9702	176		28.9702	156		28.9702	168
3.83369	12.0233		3.39736	4.85772					28.9964	187		28.9964	155		28.9964	167		28.9964	155		28.9964	178		28.9964	167		28.9964	156
3.83777	12.0417		3.40107	4.86663					29.0226	168		29.0226	178		29.0226	175		29.0226	200		29.0226	156		29.0226	175		29.0226	185
3.84199	12.0604		3.40505	4.87562					29.0488	171		29.0488	182		29.0488	145		29.0488	188		29.0488	172		29.0488	145		29.0488	144
3.84627	12.0796		3.40885	4.88469					29.075	168		29.075	178		29.075	175		29.075	179		29.075	155		29.075	175		29.075	154
3.85056	12.0994		3.41258	4.89328					29.1012	170		29.1012	140		29.1012	158		29.1012	189		29.1012	154		29.1012	158		29.1012	163
3.85483	12.1191		3.41641	4.90193					29.1274	171		29.1274	194		29.1274	181		29.1274	181		29.1274	168		29.1274	181		29.1274	157
3.85907	12.1383		3.42011	4.91103					29.1536	200		29.1536	182		29.1536	162		29.1536	160		29.1536	145		29.1536	162		29.1536	162
3.86321	12.1567		3.42379	4.91941					29.1798	191		29.1798	185		29.1798	170		29.1798	169		29.1798	161		29.1798	170		29.1798	178
3.86729	12.1753		3.42752	4.92799					29.206	184		29.206	158		29.206	181		29.206	194		29.206	178		29.206	181		29.206	162
3.87129	12.1942		3.43125	4.9366					29.2322	160		29.2322	192		29.2322	157		29.2322	177		29.2322	164		29.2322	157		29.2322	170
3.87535	12.2113		3.43513	4.94586					29.2584	167		29.2584	163		29.2584	150		29.2584	174		29.2584	152		29.2584	150		29.2584	155
3.87938	12.23		3.43885	4.95462					29.2846	150		29.2846	191		29.2846	199		29.2846	163		29.2846	155		29.2846	199		29.2846	171
3.88328	12.2473		3.44261	4.96318					29.3108	189		29.3108	167		29.3108	164		29.3108	172		29.3108	151		29.3108	164		29.3108	157
3.88734	12.2659		3.44649	4.97226					29.337	149		29.337	174		29.337	154		29.337	156		29.337	164		29.337	154		29.337	153
3.89137	12.2838		3.45019	4.98111					29.3632	174		29.3632	168		29.3632	176		29.3632	162		29.3632	177		29.3632	176		29.3632	151
3.89548	12.3023		3.45394	4.98982					29.3894	142		29.3894	196		29.3894	158		29.3894	176		29.3894	176		29.3894	158		29.3894	155
3.89961	12.3216		3.4576	4.99841					29.4156	159		29.4156	189		29.4156	186		29.4156	173		29.4156	181		29.4156	186		29.4156	142
3.90375	12.3405		3.46137	5.00712					29.4418	183		29.4418	173		29.4418	154		29.4418	168		29.4418	146		29.4418	154		29.4418	152
3.90795	12.3591		3.46513	5.01649					29.468	142		29.468	175		29.468	175		29.468	139		29.468	153		29.468	175		29.468	135
3.91203	12.3779		3.46881	5.02486					29.4942	162		29.4942	175		29.4942	154		29.4942	164		29.4942	154		29.4942	154		29.4942	152
3.9163	12.3971		3.47248	5.03323					29.5204	176		29.5204	163		29.5204	163		29.5204	159		29.5204	160		29.5204	163		29.5204	188
3.92039	12.4167		3.47611	5.04238					29.5466	157		29.5466	161		29.5466	158		29.5466	172		29.5466	157		29.5466	158		29.5466	153
3.92442	12.4357		3.47988	5.05085					29.5728	179		29.5728	162		29.5728	167		29.5728	175		29.5728	173		29.5728	167		29.5728	141
3.92825	12.4536		3.48373	5.05987					29.599	147		29.599	163		29.599	149		29.599	173		29.599	178		29.599	149		29.599	133
3.93216	12.4704		3.4874	5.06879					29.6252	188		29.6252	170		29.6252	165		29.6252	158		29.6252	141		29.6252	165		29.6252	145
3.93622	12.489		3.49121	5.07685					29.6514	173		29.6514	179		29.6514	140		29.6514	149		29.6514	169		29.6514	140		29.6514	151
3.9403	12.5084		3.49509	5.08618					29.6776	165		29.6776	167		29.6776	182		29.6776	181		29.6776	155		29.6776	182		29.6776	140
3.94439	12.5267		3.49891	5.09483					29.7038	177		29.7038	147		29.7038	142		29.7038	166		29.7038	151		29.7038	142		29.7038	171
3.94857	12.5458		3.50286	5.10429					29.73	164		29.73	187		29.73	154		29.73	177		29.73	168		29.73	154		29.73	175
3.953	12.5665		3.50684	5.11375					29.7562	166		29.7562	167		29.7562	142		29.7562	171		29.7562	140		29.7562	142		29.7562	171
3.95736	12.5871		3.51079	5.12315					29.7824	181		29.7824	152		29.7824	170		29.7824	166		29.7824	157		29.7824	170		29.7824	144
3.96185	12.6083		3.5146	5.13231					29.8086	181		29.8086	178		29.8086	154		29.8086	144		29.8086	147		29.8086	154		29.8086	137
3.96615	12.6278		3.51836	5.14142					29.8348	144		29.8348	150		29.8348	153		29.8348	163		29.8348	155		29.8348	153		29.8348	134
3.97034	12.6484		3.52197	5.14982					29.861	144		29.861	160		29.861	157		29.861	189		29.861	166		29.861	157		29.861	162
3.97462	12.6675		3.52567	5.15861					29.8872	174		29.8872	141		29.8872	172		29.8872	180		29.8872	138		29.8872	172		29.8872	154
3.97877	12.6878		3.52938	5.16747					29.9134	163		29.9134	172		29.9134	160		29.9134	164		29.9134	171		29.9134	160		29.9134	146
3.98285	12.7073		3.53304	5.17576					29.9396	182		29.9396	169		29.9396	175		29.9396	157		29.9396	145		29.9396	175		29.9396	159
3.98687	12.7262		3.53664	5.18465					29.9658	155		29.9658	167		29.9658	146		29.9658	186		29.9658	133		29.9658	146		29.9658	159
3.99106	12.7446		3.54033	5.19367					29.992	162		29.992	148		29.992	157		29.992	159		29.992	162		29.992	157		29.992	143
3.99525	12.7639		3.54399	5.20192					30.0182	154		30.0182	155		30.0182	168		30.0182	149		30.0182	169		30.0182	168		30.0182	150
3.99943	12.7837		3.54754	5.21019					30.0444	174		30.0444	162		30.0444	143		30.0444	162		30.0444	146		30.0444	143		30.0444	156
4.00376	12.8038		3.55121	5.21874					30.0706	137		30.0706	151		30.0706	161		30.0706	166		30.0706	148		30.0706	161		30.0706	153
4.00796	12.8236		3.55508	5.22827					30.0968	164		30.0968	149		30.0968	155		30.0968	162		30.0968	158		30.0968	155		30.0968	158
4.01218	12.8432		3.55892	5.23734					30.123	160		30.123	155		30.123	134		30.123	154		30.123	167		30.123	134		30.123	122
4.01652	12.8635		3.56286	5.24691					30.1492	142		30.1492	149		30.1492	149		30.1492	166		30.1492	148		30.1492	149		30.1492	160
4.02081	12.8838		3.56671	5.25593					30.1754	135		30.1754	178		30.1754	152		30.1754	156		30.1754	146		30.1754	152		30.1754	126
4.02501	12.9037		3.57054	5.26508					30.2016	152		30.2016	168		30.2016	169		30.2016	155		30.2016	150		30.2016	169		30.2016	156
4.02928	12.923		3.57451	5.27471					30.2278	149		30.2278	160		30.2278	148		30.2278	158		30.2278	143		30.2278	148		30.2278	163
4.03361	12.9443		3.57843	5.2843					30.254	173		30.254	155		30.254	167		30.254	149		30.254	168		30.254	167		30.254	174
4.03785	12.9638		3.58223	5.29325					30.2802	174		30.2802	147		30.2802	139		30.2802	171		30.2802	144		30.2802	139		30.2802	137
4.04215	12.9839		3.5858	5.30165					30.3064	166		30.3064	168		30.3064	171		30.3064	167		30.3064	127		30.3064	171		30.3064	154
4.04658	13.0048		3.58906	5.30998					30.3326	150		30.3326	147		30.3326	170		30.3326	161		30.3326	155		30.3326	170		30.3326	155
4.05087	13.0257		3.5924	5.31726					30.3588	187		30.3588	178		30.3588	141		30.3588	155		30.3588	136		30.3588	141		30.3588	153
4.05507	13.0452		3.59556	5.32499					30.385	171		30.385	152		30.385	166		30.385	163		30.385	173		30.385	166		30.385	142
4.05924	13.0648		3.59904	5.3332					30.4112	163		30.4112	130		30.4112	146		30.4112	160		30.4112	150		30.4112	146		30.4112	142
4.06353	13.0843		3.60249	5.34137					30.4374	138		30.4374	170		30.4374	167		30.4374	155		30.4374	151		30.4374	167		30.4374	157
4.06768	13.1042		3.60606	5.34969					30.4636	153		30.4636	170		30.4636	153		30.4636	164		30.4636	136		30.4636	153		30.4636	172
4.07193	13.124		3.60963	5.35837					30.4898	159		30.4898	153		30.4898	155		30.4898	173		30.4898	140		30.4898	155		30.4898	141
4.07612	13.1441		3.61346	5.36758					30.516	155		30.516	170		30.516	147		30.516	158		30.516	148		30.516	147		30.516	156
4.08024	13.1627		3.61733	5.37693					30.5422	175		30.5422	163		30.5422	175		30.5422	168		30.5422	155		30.5422	175		30.5422	149
4.08435	13.1823		3.62127	5.38657					30.5684	161		30.5684	151		30.5684	190		30.5684	166		30.5684	163		30.5684	190		30.5684	179
4.08865	13.202		3.62504	5.39544					30.5946	189		30.5946	168		30.5946	189		30.5946	189		30.5946	160		30.5946	189		30.5946	179
4.09297	13.2231		3.62903	5.40514					30.6208	179		30.6208	185		30.6208	183		30.6208	182		30.6208	171		30.6208	183		30.6208	200
4.09719	13.2427		3.63295	5.41461					30.647	181		30.647	204		30.647	194		30.647	208		30.647	182		30.647	194		30.647	230
4.10156	13.2637		3.63685	5.42377					30.6732	193		30.6732	153		30.6732	210		30.6732	242		30.6732	181		30.6732	210		30.6732	224
4.1059	13.2834		3.64053	5.43294					30.6994	188		30.6994	199		30.6994	227		30.6994	270		30.6994	178		30.6994	227		30.6994	289
4.11029	13.3052		3.64415	5.44163					30.7256	195		30.7256	190		30.7256	244		30.7256	247		30.7256	205		30.7256	244		30.7256	311
4.11454	13.3256		3.64776	5.45054					30.7518	216		30.7518	210		30.7518	256		30.7518	283		30.7518	187		30.7518	256		30.7518	322
4.11895	13.3458		3.6513	5.45916					30.778	237		30.778	193		30.778	248		30.778	302		30.778	182		30.778	248		30.778	345
4.12328	13.3667		3.65504	5.46789					30.8042	199		30.8042	196		30.8042	255		30.8042	266		30.8042	194		30.8042	255		30.8042	317
4.12748	13.3862		3.65871	5.4765					30.8304	204		30.8304	218		30.8304	250		30.8304	292		30.8304	182		30.8304	250		30.8304	321
4.13177	13.4069		3.66229	5.48489					30.8566	190		30.8566	195		30.8566	202		30.8566	273		30.8566	157		30.8566	202		30.8566	291
4.13584	13.4264		3.66571	5.49356					30.8828	187		30.8828	203		30.8828	209		30.8828	221		30.8828	160		30.8828	209		30.8828	276
4.13996	13.4453		3.66925	5.50218					30.909	191		30.909	173		30.909	186		30.909	184		30.909	172		30.909	186		30.909	212
4.14403	13.4642		3.67287	5.51078					30.9352	187		30.9352	158		30.9352	189		30.9352	184		30.9352	143		30.9352	189		30.9352	198
4.14805	13.4833		3.67651	5.5197					30.9614	159		30.9614	187		30.9614	162		30.9614	156		30.9614	147		30.9614	162		30.9614	197
4.15215	13.5025		3.68015	5.52862					30.9876	145		30.9876	173		30.9876	174		30.9876	196		30.9876	140		30.9876	174		30.9876	207
4.15601	13.5209		3.68385	5.53764					31.0138	141		31.0138	153		31.0138	165		31.0138	188		31.0138	145		31.0138	165		31.0138	147
4.16032	13.5407		3.6875	5.54676					31.04	151		31.04	171		31.04	146		31.04	142		31.04	145		31.04	146		31.04	149
4.16461	13.5608		3.69114	5.5557					31.0662	161		31.0662	140		31.0662	153		31.0662	184		31.0662	158		31.0662	153		31.0662	173
4.16904	13.5824		3.69494	5.56464					31.0924	162		31.0924	153		31.0924	126		31.0924	141		31.0924	139		31.0924	126		31.0924	146
4.17357	13.6033		3.69858	5.57359					31.1186	152		31.1186	159		31.1186	163		31.1186	133		31.1186	152		31.1186	163		31.1186	132
4.17786	13.6244		3.70221	5.58222					31.1448	145		31.1448	165		31.1448	144		31.1448	147		31.1448	155		31.1448	144		31.1448	137
4.18216	13.6448		3.7061	5.59154					31.171	150		31.171	136		31.171	142		31.171	144		31.171	154		31.171	142		31.171	146
4.18654	13.6657		3.70979	5.60078					31.1972	154		31.1972	147		31.1972	127		31.1972	138		31.1972	150		31.1972	127		31.1972	129
4.19098	13.6869		3.71354	5.60995					31.2234	146		31.2234	147		31.2234	144		31.2234	154		31.2234	157		31.2234	144		31.2234	168
4.19533	13.7074		3.717	5.61876					31.2496	150		31.2496	157		31.2496	146		31.2496	152		31.2496	121		31.2496	146		31.2496	167
4.1995	13.7277		3.72048	5.62734					31.2758	154		31.2758	165		31.2758	127		31.2758	155		31.2758	129		31.2758	127		31.2758	157
4.2036	13.7471		3.72396	5.63579					31.302	155		31.302	165		31.302	154		31.302	153		31.302	154		31.302	154		31.302	144
4.20743	13.7654		3.72757	5.64446					31.3282	156		31.3282	145		31.3282	161		31.3282	150		31.3282	156		31.3282	161		31.3282	144
4.21129	13.7836		3.73118	5.65314					31.3544	142		31.3544	150		31.3544	148		31.3544	145		31.3544	152		31.3544	148		31.3544	134
4.21514	13.8017		3.73496	5.66239					31.3806	155		31.3806	153		31.3806	166		31.3806	172		31.3806	152		31.3806	166		31.3806	127
4.21903	13.8195		3.73878	5.67199					31.4068	143		31.4068	147		31.4068	149		31.4068	149		31.4068	139		31.4068	149		31.4068	137
4.22295	13.8379		3.74245	5.68079					31.433	147		31.433	135		31.433	145		31.433	152		31.433	161		31.433	145		31.433	122
4.22679	13.8564		3.74638	5.6904					31.4592	149		31.4592	131		31.4592	131		31.4592	149		31.4592	143		31.4592	131		31.4592	131
4.2307	13.8748		3.75041	5.70037					31.4854	124		31.4854	145		31.4854	166		31.4854	148		31.4854	127		31.4854	166		31.4854	158
4.23453	13.8925		3.75421	5.70988					31.5116	129		31.5116	160		31.5116	124		31.5116	139		31.5116	131		31.5116	124		31.5116	143
4.23854	13.9112		3.75821	5.71982					31.5378	143		31.5378	152		31.5378	126		31.5378	139		31.5378	137		31.5378	126		31.5378	145
4.24269	13.9313		3.76208	5.72953					31.564	136		31.564	162		31.564	146		31.564	128		31.564	121		31.564	146		31.564	133
4.24717	13.9537		3.76579	5.73867					31.5902	149		31.5902	170		31.5902	130		31.5902	161		31.5902	131		31.5902	130		31.5902	108
4.25165	13.9745		3.76947	5.74759					31.6164	146		31.6164	145		31.6164	118		31.6164	136		31.6164	115		31.6164	118		31.6164	137
4.25601	13.9963		3.77312	5.7564					31.6426	130		31.6426	146		31.6426	129		31.6426	150		31.6426	139		31.6426	129		31.6426	126
4.26046	14.0168		3.77684	5.76604					31.6688	136		31.6688	126		31.6688	120		31.6688	143		31.6688	143		31.6688	120		31.6688	143
4.26494	14.039		3.78039	5.77512					31.695	136		31.695	130		31.695	142		31.695	169		31.695	147		31.695	142		31.695	163
4.26932	14.0606		3.78407	5.78397					31.7212	133		31.7212	142		31.7212	154		31.7212	142		31.7212	136		31.7212	154		31.7212	160
4.27373	14.0815		3.78771	5.79265					31.7474	133		31.7474	164		31.7474	141		31.7474	152		31.7474	156		31.7474	141		31.7474	128
4.27797	14.1021		3.79133	5.80217					31.7736	132		31.7736	120		31.7736	138		31.7736	150		31.7736	160		31.7736	138		31.7736	170
4.28212	14.1224		3.7952	5.81104					31.7998	132		31.7998	160		31.7998	151		31.7998	144		31.7998	143		31.7998	151		31.7998	129
4.28605	14.1411		3.79905	5.82056					31.826	121		31.826	169		31.826	143		31.826	132		31.826	129		31.826	143		31.826	122
4.29001	14.1599		3.80289	5.83041					31.8522	118		31.8522	160		31.8522	149		31.8522	141		31.8522	141		31.8522	149		31.8522	145
4.29404	14.179		3.80678	5.83979					31.8784	142		31.8784	153		31.8784	132		31.8784	145		31.8784	144		31.8784	132		31.8784	146
4.29783	14.1974		3.81074	5.84964					31.9046	123		31.9046	146		31.9046	148		31.9046	149		31.9046	127		31.9046	148		31.9046	130
4.30181	14.2165		3.81454	5.85944					31.9308	156		31.9308	132		31.9308	138		31.9308	137		31.9308	138		31.9308	138		31.9308	107
4.30565	14.2337		3.81847	5.86923					31.957	153		31.957	152		31.957	146		31.957	152		31.957	136		31.957	146		31.957	151
4.30963	14.2528		3.82232	5.87869					31.9832	145		31.9832	131		31.9832	131		31.9832	150		31.9832	157		31.9832	131		31.9832	126
4.31362	14.2726		3.82626	5.88856					32.0094	138		32.0094	163		32.0094	134		32.0094	143		32.0094	140		32.0094	134		32.0094	118
4.31786	14.2936		3.83002	5.89855					32.0356	156		32.0356	131		32.0356	158		32.0356	148		32.0356	131		32.0356	158		32.0356	140
4.32216	14.3129		3.8339	5.90782					32.0618	147		32.0618	150		32.0618	153		32.0618	148		32.0618	129		32.0618	153		32.0618	129
4.32643	14.3344		3.83757	5.91661					32.088	118		32.088	158		32.088	146		32.088	154		32.088	124		32.088	146		32.088	148
4.33092	14.3557		3.84149	5.92643					32.1142	150		32.1142	161		32.1142	131		32.1142	148		32.1142	113		32.1142	131		32.1142	142
4.33505	14.3768		3.8453	5.93624					32.1404	137		32.1404	120		32.1404	145		32.1404	157		32.1404	133		32.1404	145		32.1404	166
4.33926	14.3973		3.84895	5.94557					32.1666	150		32.1666	144		32.1666	144		32.1666	152		32.1666	125		32.1666	144		32.1666	155
4.34335	14.4171		3.85248	5.95376					32.1928	167		32.1928	168		32.1928	145		32.1928	172		32.1928	146		32.1928	145		32.1928	152
4.34746	14.4367		3.85593	5.96253					32.219	140		32.219	152		32.219	159		32.219	173		32.219	157		32.219	159		32.219	174
4.35158	14.4564		3.85965	5.97175					32.2452	158		32.2452	172		32.2452	174		32.2452	156		32.2452	143		32.2452	174		32.2452	198
4.3557	14.477		3.86325	5.98063					32.2714	153		32.2714	157		32.2714	175		32.2714	179		32.2714	147		32.2714	175		32.2714	218
4.35983	14.4964		3.86687	5.98981					32.2976	155		32.2976	154		32.2976	171		32.2976	183		32.2976	139		32.2976	171		32.2976	204
4.36389	14.5157		3.87065	5.99915					32.3238	146		32.3238	167		32.3238	178		32.3238	197		32.3238	128		32.3238	178		32.3238	202
4.36786	14.5364		3.87439	6.00823					32.35	158		32.35	180		32.35	173		32.35	175		32.35	118		32.35	173		32.35	215
4.37207	14.5559		3.87847	6.01892					32.3762	157		32.3762	167		32.3762	175		32.3762	185		32.3762	166		32.3762	175		32.3762	228
4.37623	14.5765		3.88243	6.02839					32.4024	169		32.4024	157		32.4024	143		32.4024	184		32.4024	138		32.4024	143		32.4024	207
4.38048	14.5966		3.88637	6.03773					32.4286	153		32.4286	168		32.4286	173		32.4286	178		32.4286	143		32.4286	173		32.4286	197
4.38457	14.6176		3.89028	6.0474					32.4548	155		32.4548	153		32.4548	179		32.4548	207		32.4548	164		32.4548	179		32.4548	225
4.38894	14.6381		3.89386	6.05683					32.481	160		32.481	154		32.481	193		32.481	188		32.481	166		32.481	193		32.481	233
4.39341	14.6598		3.89771	6.06625					32.5072	159		32.5072	195		32.5072	226		32.5072	202		32.5072	133		32.5072	226		32.5072	237
4.3977	14.6804		3.90132	6.07516					32.5334	171		32.5334	180		32.5334	223		32.5334	227		32.5334	149		32.5334	223		32.5334	233
4.40219	14.7021		3.90467	6.08372					32.5596	158		32.5596	176		32.5596	211		32.5596	231		32.5596	146		32.5596	211		32.5596	273
4.40648	14.7246		3.90815	6.09266					32.5858	148		32.5858	170		32.5858	176		32.5858	230		32.5858	153		32.5858	176		32.5858	217
4.41044	14.7439		3.91167	6.10117					32.612	149		32.612	177		32.612	198		32.612	197		32.612	162		32.612	198		32.612	232
4.41471	14.764		3.91536	6.11					32.6382	161		32.6382	163		32.6382	161		32.6382	170		32.6382	135		32.6382	161		32.6382	258
4.41877	14.7844		3.91904	6.11953					32.6644	157		32.6644	166		32.6644	166		32.6644	154		32.6644	154		32.6644	166		32.6644	196
4.42303	14.8049		3.9229	6.12935					32.6906	134		32.6906	138		32.6906	147		32.6906	181		32.6906	135		32.6906	147		32.6906	212
4.42739	14.827		3.92681	6.13938					32.7168	131		32.7168	130		32.7168	157		32.7168	142		32.7168	132		32.7168	157		32.7168	183
4.43155	14.8464		3.93059	6.1489					32.743	155		32.743	145		32.743	157		32.743	164		32.743	142		32.743	157		32.743	151
4.43586	14.8681		3.93468	6.15915					32.7692	164		32.7692	141		32.7692	148		32.7692	155		32.7692	133		32.7692	148		32.7692	156
4.44005	14.8889		3.93877	6.16967					32.7954	148		32.7954	159		32.7954	137		32.7954	159		32.7954	152		32.7954	137		32.7954	139
4.44443	14.91		3.94246	6.17935					32.8216	127		32.8216	153		32.8216	145		32.8216	144		32.8216	137		32.8216	145		32.8216	140
4.44858	14.9308		3.94631	6.18871					32.8478	131		32.8478	134		32.8478	133		32.8478	155		32.8478	176		32.8478	133		32.8478	154
4.45287	14.9517		3.95033	6.19914					32.874	134		32.874	121		32.874	155		32.874	143		32.874	133		32.874	155		32.874	132
4.45706	14.9719		3.95407	6.20871					32.9002	151		32.9002	172		32.9002	143		32.9002	128		32.9002	155		32.9002	143		32.9002	149
4.46137	14.9932		3.95755	6.21753					32.9264	147		32.9264	174		32.9264	145		32.9264	156		32.9264	148		32.9264	145		32.9264	148
4.46567	15.0142		3.96107	6.22639					32.9526	186		32.9526	173		32.9526	182		32.9526	166		32.9526	171		32.9526	182		32.9526	108
4.46986	15.0357		3.96453	6.23523					32.9788	183		32.9788	159		32.9788	171		32.9788	167		32.9788	175		32.9788	171		32.9788	165
4.4744	15.0571		3.96797	6.24388					33.005	200		33.005	188		33.005	189		33.005	178		33.005	189		33.005	189		33.005	152
4.47868	15.0784		3.9714	6.25241					33.0312	238		33.0312	239		33.0312	239		33.0312	231		33.0312	216		33.0312	239		33.0312	177
4.48301	15.0998		3.97481	6.2607					33.0574	292		33.0574	293		33.0574	292		33.0574	256		33.0574	262		33.0574	292		33.0574	197
4.48734	15.1214		3.9784	6.26945					33.0836	407		33.0836	384		33.0836	346		33.0836	316		33.0836	366		33.0836	346		33.0836	228
4.49142	15.1417		3.98207	6.27931					33.1098	519		33.1098	598		33.1098	492		33.1098	441		33.1098	515		33.1098	492		33.1098	325
4.49582	15.1618		3.98563	6.28815					33.136	687		33.136	889		33.136	798		33.136	655		33.136	763		33.136	798		33.136	421
4.5	15.1834		3.9893	6.29729					33.1622	715		33.1622	771		33.1622	857		33.1622	916		33.1622	879		33.1622	857		33.1622	633
4.50419	15.2032		3.99294	6.30669					33.1884	520		33.1884	440		33.1884	490		33.1884	680		33.1884	544		33.1884	490		33.1884	751
4.50838	15.225		3.99663	6.31611					33.2146	400		33.2146	455		33.2146	445		33.2146	409		33.2146	433		33.2146	445		33.2146	579
4.51251	15.2452		4.00013	6.3251					33.2408	428		33.2408	435		33.2408	489		33.2408	495		33.2408	437		33.2408	489		33.2408	462
4.51668	15.266		4.00379	6.33411					33.267	298		33.267	292		33.267	318		33.267	426		33.267	298		33.267	318		33.267	401
4.52093	15.2854		4.00754	6.34403					33.2932	205		33.2932	190		33.2932	164		33.2932	219		33.2932	196		33.2932	164		33.2932	318
4.52508	15.3069		4.01154	6.35396					33.3194	175		33.3194	161		33.3194	143		33.3194	151		33.3194	146		33.3194	143		33.3194	213
4.52939	15.3279		4.01541	6.36439					33.3456	137		33.3456	141		33.3456	154		33.3456	166		33.3456	152		33.3456	154		33.3456	148
4.53365	15.3488		4.01924	6.3744					33.3718	149		33.3718	166		33.3718	156		33.3718	167		33.3718	147		33.3718	156		33.3718	163
4.53785	15.3696		4.02308	6.38442					33.398	127		33.398	155		33.398	147		33.398	162		33.398	142		33.398	147		33.398	165
4.54194	15.3899		4.02704	6.39418					33.4242	146		33.4242	139		33.4242	132		33.4242	151		33.4242	137		33.4242	132		33.4242	144
4.54603	15.4105		4.03083	6.40411					33.4504	132		33.4504	126		33.4504	128		33.4504	140		33.4504	141		33.4504	128		33.4504	146
4.55008	15.4302		4.03438	6.41337					33.4766	147		33.4766	129		33.4766	119		33.4766	154		33.4766	141		33.4766	119		33.4766	131
4.55402	15.4488		4.03794	6.42231					33.5028	158		33.5028	139		33.5028	132		33.5028	153		33.5028	129		33.5028	132		33.5028	136
4.55842	15.4711		4.04126	6.43074					33.529	147		33.529	138		33.529	129		33.529	145		33.529	126		33.529	129		33.529	125
4.56251	15.4923		4.04456	6.43915					33.5552	137		33.5552	148		33.5552	139		33.5552	128		33.5552	130		33.5552	139		33.5552	127
4.56685	15.5129		4.048	6.44766					33.5814	147		33.5814	150		33.5814	151		33.5814	137		33.5814	136		33.5814	151		33.5814	139
4.57122	15.5355		4.05135	6.45642					33.6076	133		33.6076	121		33.6076	125		33.6076	149		33.6076	146		33.6076	125		33.6076	132
4.57563	15.5571		4.05517	6.46577					33.6338	134		33.6338	143		33.6338	131		33.6338	126		33.6338	118		33.6338	131		33.6338	123
4.57992	15.5785		4.05861	6.47524					33.66	138		33.66	141		33.66	147		33.66	134		33.66	131		33.66	147		33.66	145
4.584	15.5992		4.0624	6.48472					33.6862	137		33.6862	132		33.6862	133		33.6862	146		33.6862	121		33.6862	133		33.6862	136
4.58822	15.6199		4.06623	6.49467					33.7124	137		33.7124	131		33.7124	126		33.7124	145		33.7124	124		33.7124	126		33.7124	129
4.59258	15.642		4.06994	6.50442					33.7386	134		33.7386	159		33.7386	135		33.7386	140		33.7386	150		33.7386	135		33.7386	128
4.59647	15.6613		4.07371	6.51428					33.7648	132		33.7648	141		33.7648	136		33.7648	119		33.7648	155		33.7648	136		33.7648	128
4.60049	15.6815		4.07733	6.52302					33.791	162		33.791	150		33.791	168		33.791	148		33.791	160		33.791	168		33.791	126
4.60466	15.7014		4.08102	6.53284					33.8172	171		33.8172	169		33.8172	160		33.8172	187		33.8172	163		33.8172	160		33.8172	133
4.60865	15.721		4.08465	6.54243					33.8434	183		33.8434	157		33.8434	182		33.8434	186		33.8434	169		33.8434	182		33.8434	161
4.61262	15.742		4.0884	6.55186					33.8696	172		33.8696	176		33.8696	141		33.8696	157		33.8696	174		33.8696	141		33.8696	148
4.61686	15.7624		4.09216	6.56158					33.8958	148		33.8958	172		33.8958	163		33.8958	154		33.8958	168		33.8958	163		33.8958	170
4.62115	15.7828		4.09587	6.57155					33.922	150		33.922	167		33.922	180		33.922	195		33.922	194		33.922	180		33.922	179
4.62549	15.8056		4.09959	6.5808					33.9482	130		33.9482	167		33.9482	145		33.9482	167		33.9482	142		33.9482	145		33.9482	197
4.62985	15.8272		4.10347	6.59081					33.9744	148		33.9744	146		33.9744	134		33.9744	147		33.9744	116		33.9744	134		33.9744	154
4.63415	15.8493		4.10714	6.60087					34.0006	143		34.0006	141		34.0006	154		34.0006	127		34.0006	131		34.0006	154		34.0006	113
4.63826	15.8699		4.11082	6.61029					34.0268	146		34.0268	143		34.0268	111		34.0268	129		34.0268	119		34.0268	111		34.0268	124
4.64247	15.891		4.11458	6.62037					34.053	145		34.053	127		34.053	134		34.053	124		34.053	127		34.053	134		34.053	136
4.64654	15.9111		4.11839	6.63003					34.0792	120		34.0792	138		34.0792	122		34.0792	133		34.0792	120		34.0792	122		34.0792	116
4.65037	15.9296		4.12214	6.6401					34.1054	133		34.1054	146		34.1054	156		34.1054	129		34.1054	127		34.1054	156		34.1054	104
4.65412	15.9494		4.12598	6.64957					34.1316	118		34.1316	128		34.1316	119		34.1316	127		34.1316	127		34.1316	119		34.1316	126
4.6581	15.9687		4.12968	6.65944					34.1578	128		34.1578	135		34.1578	134		34.1578	141		34.1578	131		34.1578	134		34.1578	111
4.6621	15.9892		4.13347	6.66909					34.184	109		34.184	143		34.184	140		34.184	130		34.184	136		34.184	140		34.184	128
4.66609	16.0088		4.13742	6.67945					34.2102	141		34.2102	93		34.2102	111		34.2102	125		34.2102	127		34.2102	111		34.2102	108
4.67017	16.0291		4.14114	6.68956					34.2364	116		34.2364	140		34.2364	132		34.2364	115		34.2364	118		34.2364	132		34.2364	160
4.67455	16.0508		4.14499	6.69871					34.2626	131		34.2626	127		34.2626	147		34.2626	126		34.2626	107		34.2626	147		34.2626	99
4.67895	16.0723		4.14878	6.70947					34.2888	132		34.2888	115		34.2888	133		34.2888	126		34.2888	126		34.2888	133		34.2888	133
4.68311	16.0939		4.15254	6.71949					34.315	138		34.315	105		34.315	127		34.315	133		34.315	117		34.315	127		34.315	113
4.68748	16.1161		4.15627	6.72853					34.3412	132		34.3412	131		34.3412	137		34.3412	134		34.3412	115		34.3412	137		34.3412	140
4.69169	16.1376		4.15997	6.73892					34.3674	118		34.3674	146		34.3674	121		34.3674	130		34.3674	113		34.3674	121		34.3674	128
4.6961	16.1596		4.16369	6.74833					34.3936	125		34.3936	141		34.3936	112		34.3936	128		34.3936	123		34.3936	112		34.3936	128
4.70045	16.1812		4.16728	6.75789					34.4198	119		34.4198	146		34.4198	128		34.4198	141		34.4198	130		34.4198	128		34.4198	134
4.70464	16.2024		4.17068	6.76673					34.446	124		34.446	140		34.446	131		34.446	142		34.446	129		34.446	131		34.446	104
4.70867	16.2232		4.17424	6.77554					34.4722	106		34.4722	129		34.4722	127		34.4722	151		34.4722	116		34.4722	127		34.4722	129
4.71259	16.2435		4.17801	6.7855					34.4984	127		34.4984	120		34.4984	130		34.4984	121		34.4984	124		34.4984	130		34.4984	128
4.71663	16.2627		4.18189	6.79583					34.5246	118		34.5246	137		34.5246	105		34.5246	128		34.5246	128		34.5246	105		34.5246	127
4.72072	16.2837		4.18591	6.80602					34.5508	122		34.5508	145		34.5508	118		34.5508	138		34.5508	108		34.5508	118		34.5508	131
4.72459	16.3027		4.19002	6.81671					34.577	120		34.577	125		34.577	109		34.577	147		34.577	142		34.577	109		34.577	108
4.72874	16.3236		4.19402	6.82708					34.6032	135		34.6032	114		34.6032	139		34.6032	128		34.6032	125		34.6032	139		34.6032	117
4.73285	16.3448		4.19785	6.83787					34.6294	119		34.6294	110		34.6294	129		34.6294	141		34.6294	151		34.6294	129		34.6294	123
4.73704	16.3652		4.20179	6.84781					34.6556	122		34.6556	118		34.6556	124		34.6556	123		34.6556	106		34.6556	124		34.6556	114
4.74125	16.3872		4.20572	6.85843					34.6818	124		34.6818	137		34.6818	120		34.6818	136		34.6818	118		34.6818	120		34.6818	109
4.74551	16.4086		4.20948	6.86863					34.708	143		34.708	128		34.708	121		34.708	129		34.708	112		34.708	121		34.708	136
4.74974	16.4299		4.21332	6.87834					34.7342	115		34.7342	146		34.7342	143		34.7342	114		34.7342	115		34.7342	143		34.7342	141
4.75401	16.4519		4.21709	6.88837					34.7604	134		34.7604	129		34.7604	109		34.7604	130		34.7604	124		34.7604	109		34.7604	119
4.75832	16.4734		4.22076	6.89764					34.7866	121		34.7866	127		34.7866	115		34.7866	135		34.7866	108		34.7866	115		34.7866	121
4.76259	16.4955		4.22455	6.9077					34.8128	121		34.8128	125		34.8128	136		34.8128	143		34.8128	113		34.8128	136		34.8128	107
4.76655	16.5155		4.22818	6.91741					34.839	128		34.839	126		34.839	114		34.839	128		34.839	141		34.839	114		34.839	143
4.77067	16.5367		4.23188	6.92695					34.8652	146		34.8652	133		34.8652	136		34.8652	126		34.8652	142		34.8652	136		34.8652	131
4.7749	16.5575		4.23545	6.93664					34.8914	137		34.8914	134		34.8914	131		34.8914	128		34.8914	126		34.8914	131		34.8914	117
4.7792	16.5796		4.23913	6.94626					34.9176	124		34.9176	123		34.9176	120		34.9176	126		34.9176	133		34.9176	120		34.9176	106
4.78319	16.6004		4.24259	6.95556					34.9438	110		34.9438	132		34.9438	119		34.9438	126		34.9438	139		34.9438	119		34.9438	130
4.78725	16.6202		4.24633	6.96466					34.97	159		34.97	118		34.97	136		34.97	138		34.97	107		34.97	136		34.97	117
4.79127	16.641		4.2502	6.97516					34.9962	142		34.9962	118		34.9962	131		34.9962	130		34.9962	114		34.9962	131		34.9962	115
4.79513	16.6603		4.25398	6.98532					35.0224	134		35.0224	130		35.0224	127		35.0224	139		35.0224	119		35.0224	127		35.0224	120
4.79926	16.6818		4.25773	6.99487					35.0486	131		35.0486	125		35.0486	115		35.0486	135		35.0486	122		35.0486	115		35.0486	122
4.80329	16.7014		4.26164	7.00569					35.0748	127		35.0748	141		35.0748	112		35.0748	137		35.0748	127		35.0748	112		35.0748	137
4.8075	16.7227		4.26542	7.01573					35.101	165		35.101	107		35.101	114		35.101	149		35.101	127		35.101	114		35.101	108
4.81167	16.7446		4.26919	7.02543					35.1272	159		35.1272	145		35.1272	151		35.1272	135		35.1272	138		35.1272	151		35.1272	135
4.81604	16.7658		4.27285	7.03503					35.1534	127		35.1534	148		35.1534	144		35.1534	135		35.1534	120		35.1534	144		35.1534	137
4.82028	16.7875		4.27664	7.04534					35.1796	142		35.1796	128		35.1796	130		35.1796	118		35.1796	118		35.1796	130		35.1796	126
4.82454	16.8108		4.28048	7.05545					35.2058	133		35.2058	132		35.2058	127		35.2058	129		35.2058	127		35.2058	127		35.2058	143
4.82902	16.8325		4.28441	7.06589					35.232	123		35.232	128		35.232	119		35.232	137		35.232	124		35.232	119		35.232	133
4.83326	16.8546		4.28839	7.07648					35.2582	148		35.2582	126		35.2582	142		35.2582	138		35.2582	113		35.2582	142		35.2582	139
4.83772	16.8779		4.29211	7.08648					35.2844	118		35.2844	126		35.2844	121		35.2844	143		35.2844	128		35.2844	121		35.2844	127
4.84201	16.9003		4.29575	7.09633					35.3106	132		35.3106	141		35.3106	122		35.3106	142		35.3106	144		35.3106	122		35.3106	115
4.84624	16.9217		4.29921	7.10506					35.3368	145		35.3368	129		35.3368	111		35.3368	131		35.3368	133		35.3368	111		35.3368	92
4.85058	16.9429		4.30284	7.1148					35.363	101		35.363	119		35.363	115		35.363	121		35.363	130		35.363	115		35.363	115
4.85488	16.9664		4.30645	7.12413					35.3892	120		35.3892	133		35.3892	122		35.3892	131		35.3892	108		35.3892	122		35.3892	139
4.85928	16.9884		4.31019	7.13396					35.4154	117		35.4154	117		35.4154	127		35.4154	133		35.4154	128		35.4154	127		35.4154	119
4.86364	17.0102		4.31381	7.1432					35.4416	128		35.4416	107		35.4416	148		35.4416	121		35.4416	118		35.4416	148		35.4416	127
4.86785	17.0326		4.31741	7.15319					35.4678	142		35.4678	140		35.4678	115		35.4678	137		35.4678	131		35.4678	115		35.4678	112
4.87226	17.0545		4.32118	7.1632					35.494	128		35.494	115		35.494	144		35.494	112		35.494	133		35.494	144		35.494	106
4.87643	17.076		4.32494	7.17325					35.5202	113		35.5202	125		35.5202	125		35.5202	132		35.5202	140		35.5202	125		35.5202	109
4.88072	17.0987		4.32869	7.18324					35.5464	144		35.5464	116		35.5464	131		35.5464	130		35.5464	122		35.5464	131		35.5464	133
4.88511	17.1207		4.33242	7.19299					35.5726	144		35.5726	117		35.5726	126		35.5726	141		35.5726	124		35.5726	126		35.5726	125
4.88934	17.1424		4.33612	7.20305					35.5988	123		35.5988	131		35.5988	121		35.5988	133		35.5988	118		35.5988	121		35.5988	109
4.89357	17.1638		4.33989	7.21337					35.625	141		35.625	116		35.625	117		35.625	130		35.625	151		35.625	117		35.625	112
4.89779	17.1861		4.3434	7.22269					35.6512	135		35.6512	141		35.6512	127		35.6512	137		35.6512	123		35.6512	127		35.6512	142
4.90183	17.2063		4.34704	7.2321					35.6774	116		35.6774	126		35.6774	124		35.6774	144		35.6774	113		35.6774	124		35.6774	125
4.90579	17.2261		4.3507	7.24183					35.7036	128		35.7036	129		35.7036	126		35.7036	142		35.7036	141		35.7036	126		35.7036	132
4.91003	17.2482		4.35443	7.25154					35.7298	132		35.7298	141		35.7298	117		35.7298	122		35.7298	106		35.7298	117		35.7298	108
4.91419	17.2695		4.35804	7.26114					35.756	135		35.756	116		35.756	138		35.756	139		35.756	135		35.756	138		35.756	120
4.91817	17.29		4.36163	7.27068					35.7822	143		35.7822	118		35.7822	115		35.7822	154		35.7822	132		35.7822	115		35.7822	114
4.92242	17.3115		4.36541	7.28053					35.8084	124		35.8084	108		35.8084	147		35.8084	137		35.8084	118		35.8084	147		35.8084	150
4.92677	17.3339		4.36907	7.29057					35.8346	136		35.8346	132		35.8346	108		35.8346	148		35.8346	134		35.8346	108		35.8346	123
4.93115	17.3558		4.37251	7.29957					35.8608	140		35.8608	128		35.8608	120		35.8608	102		35.8608	143		35.8608	120		35.8608	123
4.93575	17.3802		4.37608	7.30943					35.887	115		35.887	132		35.887	153		35.887	123		35.887	134		35.887	153		35.887	137
4.93999	17.4024		4.37963	7.31888					35.9132	139		35.9132	123		35.9132	140		35.9132	141		35.9132	131		35.9132	140		35.9132	132
4.94451	17.425		4.38326	7.32832					35.9394	158		35.9394	148		35.9394	153		35.9394	148		35.9394	141		35.9394	153		35.9394	143
4.94895	17.4481		4.38682	7.33768					35.9656	149		35.9656	160		35.9656	164		35.9656	157		35.9656	135		35.9656	164		35.9656	141
4.95329	17.4701		4.39047	7.34776					35.9918	171		35.9918	153		35.9918	166		35.9918	163		35.9918	155		35.9918	166		35.9918	139
4.95761	17.4934		4.39422	7.3572					36.018	184		36.018	168		36.018	174		36.018	159		36.018	160		36.018	174		36.018	159
4.96185	17.5143		4.39819	7.36865					36.0442	172		36.0442	133		36.0442	180		36.0442	153		36.0442	176		36.0442	180		36.0442	149
4.96575	17.5348		4.4021	7.3791					36.0704	149		36.0704	166		36.0704	156		36.0704	178		36.0704	160		36.0704	156		36.0704	180
4.96956	17.5544		4.40592	7.38911					36.0966	151		36.0966	139		36.0966	161		36.0966	168		36.0966	149		36.0966	161		36.0966	143
4.97361	17.5746		4.40971	7.39939					36.1228	138		36.1228	145		36.1228	150		36.1228	178		36.1228	141		36.1228	150		36.1228	170
4.97759	17.5953		4.41332	7.40913					36.149	125		36.149	137		36.149	134		36.149	146		36.149	134		36.149	134		36.149	114
4.98124	17.6137		4.41697	7.41932					36.1752	145		36.1752	168		36.1752	169		36.1752	153		36.1752	137		36.1752	169		36.1752	124
4.98552	17.6351		4.42069	7.42889					36.2014	125		36.2014	126		36.2014	140		36.2014	120		36.2014	138		36.2014	140		36.2014	138
4.98964	17.656		4.42412	7.43861					36.2276	127		36.2276	138		36.2276	144		36.2276	145		36.2276	119		36.2276	144		36.2276	137
4.99385	17.6778		4.42785	7.4481					36.2538	136		36.2538	136		36.2538	135		36.2538	184		36.2538	170		36.2538	135		36.2538	113
4.99822	17.7007		4.43173	7.45868					36.28	150		36.28	157		36.28	148		36.28	169		36.28	168		36.28	148		36.28	151
5.00252	17.7229		4.43556	7.4692					36.3062	146		36.3062	147		36.3062	170		36.3062	162		36.3062	150		36.3062	170		36.3062	126
5.00692	17.7462		4.43917	7.47859					36.3324	169		36.3324	141		36.3324	159		36.3324	178		36.3324	145		36.3324	159		36.3324	122
5.01107	17.7676		4.44284	7.4887					36.3586	156		36.3586	159		36.3586	143		36.3586	143		36.3586	138		36.3586	143		36.3586	162
5.01536	17.7894		4.44626	7.49815					36.3848	135		36.3848	130		36.3848	140		36.3848	133		36.3848	145		36.3848	140		36.3848	139
5.01962	17.8114		4.4497	7.50716					36.411	152		36.411	154		36.411	139		36.411	159		36.411	160		36.411	139		36.411	180
5.02385	17.8346		4.45331	7.51682					36.4372	153		36.4372	153		36.4372	154		36.4372	137		36.4372	121		36.4372	154		36.4372	131
5.02782	17.8539		4.45708	7.52679					36.4634	151		36.4634	138		36.4634	150		36.4634	146		36.4634	151		36.4634	150		36.4634	153
5.03178	17.8746		4.46087	7.537					36.4896	188		36.4896	149		36.4896	141		36.4896	157		36.4896	141		36.4896	141		36.4896	142
5.03575	17.8942		4.46452	7.54721					36.5158	145		36.5158	165		36.5158	144		36.5158	160		36.5158	137		36.5158	144		36.5158	136
5.04	17.9168		4.46819	7.55733					36.542	172		36.542	178		36.542	157		36.542	159		36.542	142		36.542	157		36.542	135
5.04419	17.9387		4.47186	7.56668					36.5682	152		36.5682	150		36.5682	163		36.5682	145		36.5682	162		36.5682	163		36.5682	128
5.04819	17.9595		4.4756	7.57716					36.5944	181		36.5944	175		36.5944	147		36.5944	179		36.5944	155		36.5944	147		36.5944	141
5.05244	17.9806		4.47942	7.58763					36.6206	156		36.6206	165		36.6206	164		36.6206	142		36.6206	150		36.6206	164		36.6206	143
5.0569	18.0033		4.48315	7.59763					36.6468	158		36.6468	180		36.6468	164		36.6468	160		36.6468	168		36.6468	164		36.6468	139
5.06128	18.0276		4.48676	7.60767					36.673	178		36.673	188		36.673	151		36.673	152		36.673	186		36.673	151		36.673	145
5.06553	18.0493		4.49016	7.61714					36.6992	174		36.6992	173		36.6992	161		36.6992	194		36.6992	158		36.6992	161		36.6992	151
5.06948	18.0701		4.49382	7.6265					36.7254	166		36.7254	182		36.7254	196		36.7254	155		36.7254	170		36.7254	196		36.7254	147
5.07375	18.0919		4.49742	7.63649					36.7516	206		36.7516	201		36.7516	206		36.7516	195		36.7516	183		36.7516	206		36.7516	164
5.07775	18.1133		4.50102	7.64627					36.7778	182		36.7778	203		36.7778	176		36.7778	162		36.7778	190		36.7778	176		36.7778	163
5.0816	18.1332		4.50443	7.6556					36.804	170		36.804	183		36.804	187		36.804	179		36.804	163		36.804	187		36.804	177
5.08555	18.1537		4.50795	7.66484					36.8302	228		36.8302	172		36.8302	187		36.8302	199		36.8302	193		36.8302	187		36.8302	174
5.08941	18.1722		4.51167	7.67506					36.8564	199		36.8564	213		36.8564	164		36.8564	208		36.8564	183		36.8564	164		36.8564	170
5.0935	18.1939		4.51563	7.68568					36.8826	227		36.8826	212		36.8826	203		36.8826	229		36.8826	182		36.8826	203		36.8826	179
5.09736	18.2143		4.51968	7.69689					36.9088	187		36.9088	203		36.9088	187		36.9088	210		36.9088	177		36.9088	187		36.9088	194
5.10145	18.2354		4.5237	7.70792					36.935	191		36.935	179		36.935	185		36.935	219		36.935	184		36.935	185		36.935	163
5.1056	18.2566		4.52767	7.71908					36.9612	205		36.9612	193		36.9612	195		36.9612	223		36.9612	205		36.9612	195		36.9612	175
5.10982	18.2796		4.53177	7.73027					36.9874	186		36.9874	225		36.9874	224		36.9874	188		36.9874	225		36.9874	224		36.9874	210
5.11411	18.3007		4.53578	7.74161					37.0136	180		37.0136	224		37.0136	223		37.0136	224		37.0136	183		37.0136	223		37.0136	190
5.1185	18.3244		4.53975	7.75288					37.0398	205		37.0398	240		37.0398	199		37.0398	229		37.0398	209		37.0398	199		37.0398	195
5.12279	18.3475		4.54393	7.76405					37.066	231		37.066	234		37.066	229		37.066	211		37.066	226		37.066	229		37.066	198
5.12697	18.3695		4.54792	7.77388					37.0922	232		37.0922	274		37.0922	225		37.0922	244		37.0922	232		37.0922	225		37.0922	211
5.13108	18.3909		4.55153	7.7837					37.1184	250		37.1184	230		37.1184	237		37.1184	248		37.1184	211		37.1184	237		37.1184	219
5.13531	18.413		4.55515	7.7936					37.1446	245		37.1446	283		37.1446	261		37.1446	261		37.1446	257		37.1446	261		37.1446	214
5.13935	18.4341		4.5585	7.80258					37.1708	261		37.1708	248		37.1708	244		37.1708	268		37.1708	254		37.1708	244		37.1708	220
5.1436	18.457		4.562	7.8121					37.197	260		37.197	323		37.197	242		37.197	273		37.197	261		37.197	242		37.197	243
5.14793	18.4793		4.56531	7.82106					37.2232	314		37.2232	321		37.2232	297		37.2232	297		37.2232	284		37.2232	297		37.2232	249
5.15209	18.5019		4.56904	7.83125					37.2494	324		37.2494	346		37.2494	308		37.2494	319		37.2494	281		37.2494	308		37.2494	250
5.15616	18.5225		4.57263	7.8407					37.2756	335		37.2756	336		37.2756	339		37.2756	348		37.2756	341		37.2756	339		37.2756	277
5.16023	18.5435		4.57639	7.85154					37.3018	390		37.3018	391		37.3018	347		37.3018	363		37.3018	382		37.3018	347		37.3018	281
5.16427	18.5647		4.58031	7.86226					37.328	386		37.328	454		37.328	425		37.328	398		37.328	414		37.328	425		37.328	299
5.16802	18.586		4.58433	7.8733					37.3542	443		37.3542	469		37.3542	456		37.3542	419		37.3542	473		37.3542	456		37.3542	328
5.17218	18.6071		4.5884	7.88467					37.3804	539		37.3804	544		37.3804	495		37.3804	556		37.3804	567		37.3804	495		37.3804	376
5.17632	18.6286		4.59253	7.89623					37.4066	623		37.4066	690		37.4066	564		37.4066	585		37.4066	628		37.4066	564		37.4066	399
5.18039	18.6503		4.59601	7.90638					37.4328	702		37.4328	825		37.4328	724		37.4328	678		37.4328	755		37.4328	724		37.4328	470
5.18462	18.672		4.59983	7.91661					37.459	960		37.459	1019		37.459	852		37.459	849		37.459	976		37.459	852		37.459	605
5.18878	18.6949		4.60346	7.92656					37.4852	1185		37.4852	1343		37.4852	1123		37.4852	1017		37.4852	1229		37.4852	1123		37.4852	715
5.19345	18.7196		4.60728	7.93689					37.5114	1657		37.5114	1757		37.5114	1435		37.5114	1325		37.5114	1640		37.5114	1435		37.5114	973
5.19799	18.745		4.61086	7.94691					37.5376	2352		37.5376	2303		37.5376	1944		37.5376	1686		37.5376	2190		37.5376	1944		37.5376	1261
5.20225	18.7682		4.61442	7.95702					37.5638	3326		37.5638	3482		37.5638	2699		37.5638	2395		37.5638	3174		37.5638	2699		37.5638	1762
5.20646	18.7897		4.61826	7.96709					37.59	5184		37.59	5372		37.59	4185		37.59	3520		37.59	4819		37.59	4185		37.59	2429
5.21047	18.8121		4.62222	7.97793					37.6162	8097		37.6162	8601		37.6162	6911		37.6162	5665		37.6162	7757		37.6162	6911		37.6162	3880
5.21465	18.8343		4.62593	7.98857					37.6424	11751		37.6424	13884		37.6424	11378		37.6424	9235		37.6424	12579		37.6424	11378		37.6424	6240
5.21876	18.8545		4.6297	7.99898					37.6686	14371		37.6686	17159		37.6686	17523		37.6686	14366		37.6686	17132		37.6686	17523		37.6686	10311
5.22263	18.8765		4.63337	8.0092					37.6948	11563		37.6948	12564		37.6948	15019		37.6948	16221		37.6948	13477		37.6948	15019		37.6948	14442
5.22666	18.8971		4.63718	8.01935					37.721	7591		37.721	7865		37.721	7900		37.721	10047		37.721	7946		37.721	7900		37.721	14367
5.23072	18.9201		4.64086	8.03026					37.7472	7204		37.7472	8090		37.7472	7224		37.7472	7050		37.7472	7827		37.7472	7224		37.7472	9423
5.23463	18.9407		4.64471	8.04083					37.7734	6921		37.7734	8025		37.7734	8787		37.7734	8183		37.7734	8178		37.7734	8787		37.7734	7472
5.23845	18.9618		4.64827	8.05072					37.7996	4274		37.7996	4249		37.7996	5544		37.7996	7125		37.7996	4745		37.7996	5544		37.7996	7377
5.2425	18.9808		4.65197	8.06121					37.8258	1995		37.8258	1844		37.8258	2126		37.8258	3231		37.8258	2039		37.8258	2126		37.8258	5746
5.24676	19.0038		4.65584	8.07161					37.852	1213		37.852	1140		37.852	1168		37.852	1495		37.852	1155		37.852	1168		37.852	2831
5.25113	19.0283		4.65968	8.08264					37.8782	827		37.8782	771		37.8782	726		37.8782	901		37.8782	765		37.8782	726		37.8782	1301
5.25569	19.0529		4.66322	8.09275					37.9044	631		37.9044	603		37.9044	591		37.9044	688		37.9044	635		37.9044	591		37.9044	759
5.26011	19.0762		4.66671	8.10203					37.9306	478		37.9306	480		37.9306	512		37.9306	556		37.9306	503		37.9306	512		37.9306	602
5.26466	19.1014		4.67036	8.11216					37.9568	414		37.9568	434		37.9568	434		37.9568	415		37.9568	435		37.9568	434		37.9568	426
5.26924	19.1265		4.67388	8.1224					37.983	371		37.983	365		37.983	382		37.983	393		37.983	385		37.983	382		37.983	398
5.27344	19.1497		4.67752	8.13208					38.0092	313		38.0092	362		38.0092	322		38.0092	351		38.0092	349		38.0092	322		38.0092	306
5.27788	19.1738		4.68129	8.14256					38.0354	314		38.0354	297		38.0354	281		38.0354	328		38.0354	290		38.0354	281		38.0354	297
5.28199	19.1964		4.68489	8.15253					38.0616	263		38.0616	273		38.0616	287		38.0616	294		38.0616	285		38.0616	287		38.0616	306
5.28644	19.2197		4.68843	8.16261					38.0878	279		38.0878	257		38.0878	282		38.0878	263		38.0878	251		38.0878	282		38.0878	285
5.2907	19.243		4.6922	8.17322					38.114	226		38.114	267		38.114	245		38.114	282		38.114	206		38.114	245		38.114	234
5.29525	19.268		4.6958	8.18352					38.1402	213		38.1402	223		38.1402	239		38.1402	279		38.1402	224		38.1402	239		38.1402	220
5.29956	19.2906		4.69963	8.1937					38.1664	229		38.1664	262		38.1664	245		38.1664	235		38.1664	230		38.1664	245		38.1664	266
5.30368	19.3139		4.70315	8.20426					38.1926	216		38.1926	218		38.1926	205		38.1926	231		38.1926	216		38.1926	205		38.1926	224
5.30792	19.3359		4.70682	8.21453					38.2188	198		38.2188	207		38.2188	192		38.2188	234		38.2188	208		38.2188	192		38.2188	232
5.31208	19.3588		4.71052	8.22491					38.245	209		38.245	202		38.245	195		38.245	214		38.245	199		38.245	195		38.245	203
5.31629	19.3815		4.7142	8.23495					38.2712	209		38.2712	190		38.2712	214		38.2712	217		38.2712	181		38.2712	214		38.2712	200
5.32046	19.4031		4.71798	8.24591					38.2974	210		38.2974	187		38.2974	182		38.2974	203		38.2974	199		38.2974	182		38.2974	184
5.32437	19.4249		4.72149	8.25645					38.3236	203		38.3236	173		38.3236	174		38.3236	192		38.3236	199		38.3236	174		38.3236	163
5.32855	19.4477		4.72534	8.26669					38.3498	175		38.3498	177		38.3498	186		38.3498	205		38.3498	190		38.3498	186		38.3498	194
5.33264	19.4687		4.72886	8.27696					38.376	199		38.376	173		38.376	169		38.376	166		38.376	182		38.376	169		38.376	156
5.3369	19.493		4.73275	8.2877					38.4022	157		38.4022	197		38.4022	160		38.4022	165		38.4022	174		38.4022	160		38.4022	168
5.3411	19.5154		4.73662	8.29891					38.4284	161		38.4284	171		38.4284	178		38.4284	185		38.4284	169		38.4284	178		38.4284	150
5.3454	19.5369		4.74026	8.30891					38.4546	153		38.4546	171		38.4546	166		38.4546	158		38.4546	173		38.4546	166		38.4546	156
5.34976	19.5615		4.74392	8.31918					38.4808	153		38.4808	174		38.4808	161		38.4808	168		38.4808	152		38.4808	161		38.4808	188
5.35391	19.5839		4.74759	8.32939					38.507	180		38.507	174		38.507	174		38.507	178		38.507	138		38.507	174		38.507	148
5.35819	19.6075		4.75136	8.33995					38.5332	166		38.5332	155		38.5332	167		38.5332	153		38.5332	148		38.5332	167		38.5332	154
5.36246	19.63		4.75508	8.35088					38.5594	157		38.5594	170		38.5594	165		38.5594	142		38.5594	145		38.5594	165		38.5594	133
5.36673	19.6525		4.75865	8.36088					38.5856	162		38.5856	188		38.5856	147		38.5856	150		38.5856	148		38.5856	147		38.5856	163
5.37106	19.6776		4.76226	8.37101					38.6118	155		38.6118	157		38.6118	146		38.6118	156		38.6118	158		38.6118	146		38.6118	158
5.37535	19.6998		4.76597	8.38199					38.638	172		38.638	183		38.638	164		38.638	161		38.638	160		38.638	164		38.638	153
5.37953	19.7233		4.76972	8.39196					38.6642	168		38.6642	142		38.6642	151		38.6642	146		38.6642	142		38.6642	151		38.6642	132
5.3838	19.7468		4.7734	8.4026					38.6904	160		38.6904	157		38.6904	139		38.6904	184		38.6904	131		38.6904	139		38.6904	146
5.38798	19.7693		4.77705	8.41336					38.7166	151		38.7166	189		38.7166	143		38.7166	182		38.7166	153		38.7166	143		38.7166	160
5.39218	19.7914		4.78083	8.42448					38.7428	134		38.7428	133		38.7428	129		38.7428	147		38.7428	117		38.7428	129		38.7428	152
5.39611	19.8134		4.78455	8.43455					38.769	141		38.769	160		38.769	163		38.769	157		38.769	135		38.769	163		38.769	159
5.40019	19.8344		4.78832	8.44493					38.7952	155		38.7952	160		38.7952	138		38.7952	164		38.7952	157		38.7952	138		38.7952	144
5.40444	19.8568		4.79198	8.45547					38.8214	147		38.8214	154		38.8214	149		38.8214	149		38.8214	154		38.8214	149		38.8214	135
5.40855	19.8783		4.79585	8.46659					38.8476	150		38.8476	148		38.8476	144		38.8476	155		38.8476	145		38.8476	144		38.8476	136
5.41286	19.9016		4.79955	8.47716					38.8738	143		38.8738	161		38.8738	153		38.8738	137		38.8738	154		38.8738	153		38.8738	150
5.41712	19.9249		4.80335	8.48819					38.9	145		38.9	145		38.9	139		38.9	134		38.9	130		38.9	139		38.9	131
5.42136	19.9495		4.807	8.49806					38.9262	151		38.9262	141		38.9262	110		38.9262	153		38.9262	155		38.9262	110		38.9262	140
5.42557	19.9716		4.8107	8.50813					38.9524	148		38.9524	155		38.9524	138		38.9524	165		38.9524	141		38.9524	138		38.9524	137
5.42968	19.9937		4.81442	8.51832					38.9786	138		38.9786	144		38.9786	136		38.9786	117		38.9786	138		38.9786	136		38.9786	136
5.43372	20.0155		4.81797	8.52865					39.0048	152		39.0048	124		39.0048	128		39.0048	150		39.0048	144		39.0048	128		39.0048	120
5.43783	20.0377		4.8216	8.53929					39.031	136		39.031	132		39.031	116		39.031	140		39.031	162		39.031	116		39.031	112
5.44194	20.0598		4.82532	8.54951					39.0572	164		39.0572	135		39.0572	146		39.0572	159		39.0572	125		39.0572	146		39.0572	125
5.44606	20.0817		4.8289	8.55984					39.0834	143		39.0834	141		39.0834	165		39.0834	129		39.0834	152		39.0834	165		39.0834	133
5.4501	20.104		4.83251	8.57036					39.1096	144		39.1096	152		39.1096	158		39.1096	159		39.1096	135		39.1096	158		39.1096	135
5.45409	20.1264		4.83624	8.58045					39.1358	165		39.1358	130		39.1358	155		39.1358	162		39.1358	155		39.1358	155		39.1358	137
5.45827	20.1482		4.84005	8.59154					39.162	146		39.162	149		39.162	150		39.162	136		39.162	136		39.162	150		39.162	126
5.46249	20.1705		4.84387	8.60244					39.1882	142		39.1882	124		39.1882	127		39.1882	153		39.1882	149		39.1882	127		39.1882	134
5.46641	20.1933		4.84762	8.61341					39.2144	129		39.2144	160		39.2144	143		39.2144	145		39.2144	165		39.2144	143		39.2144	141
5.47062	20.2151		4.85134	8.62431					39.2406	156		39.2406	144		39.2406	144		39.2406	153		39.2406	146		39.2406	144		39.2406	132
5.47481	20.2378		4.85481	8.63468					39.2668	147		39.2668	141		39.2668	125		39.2668	127		39.2668	133		39.2668	125		39.2668	123
5.47895	20.2592		4.85845	8.64459					39.293	133		39.293	121		39.293	130		39.293	148		39.293	167		39.293	130		39.293	137
5.48316	20.283		4.86218	8.65479					39.3192	127		39.3192	140		39.3192	131		39.3192	152		39.3192	143		39.3192	131		39.3192	167
5.48723	20.3058		4.86599	8.66615					39.3454	159		39.3454	144		39.3454	136		39.3454	167		39.3454	150		39.3454	136		39.3454	134
5.49151	20.328		4.86974	8.67719					39.3716	132		39.3716	153		39.3716	168		39.3716	153		39.3716	149		39.3716	168		39.3716	126
5.49564	20.3515		4.8734	8.68804					39.3978	144		39.3978	164		39.3978	156		39.3978	136		39.3978	135		39.3978	156		39.3978	142
5.50002	20.3752		4.87697	8.69837					39.424	144		39.424	157		39.424	133		39.424	139		39.424	134		39.424	133		39.424	157
5.5043	20.3987		4.88035	8.70763					39.4502	152		39.4502	159		39.4502	155		39.4502	173		39.4502	142		39.4502	155		39.4502	155
5.50846	20.4217		4.88413	8.71849					39.4764	122		39.4764	133		39.4764	152		39.4764	166		39.4764	133		39.4764	152		39.4764	135
5.51254	20.4441		4.88799	8.72947					39.5026	175		39.5026	143		39.5026	137		39.5026	147		39.5026	139		39.5026	137		39.5026	154
5.51677	20.4661		4.89181	8.7408					39.5288	135		39.5288	163		39.5288	155		39.5288	157		39.5288	151		39.5288	155		39.5288	140
5.52078	20.4868		4.89574	8.75134					39.555	149		39.555	151		39.555	149		39.555	145		39.555	142		39.555	149		39.555	146
5.52463	20.5099		4.89972	8.76332					39.5812	167		39.5812	140		39.5812	133		39.5812	162		39.5812	165		39.5812	133		39.5812	164
5.52846	20.5303		4.90351	8.77436					39.6074	156		39.6074	161		39.6074	185		39.6074	158		39.6074	140		39.6074	185		39.6074	160
5.53243	20.5515		4.9073	8.78564					39.6336	156		39.6336	154		39.6336	161		39.6336	160		39.6336	150		39.6336	161		39.6336	129
5.53658	20.5755		4.91103	8.79652					39.6598	170		39.6598	170		39.6598	176		39.6598	162		39.6598	157		39.6598	176		39.6598	146
5.54067	20.5979		4.91491	8.80707					39.686	175		39.686	180		39.686	146		39.686	176		39.686	166		39.686	146		39.686	138
5.54496	20.6206		4.91869	8.81819					39.7122	207		39.7122	204		39.7122	180		39.7122	158		39.7122	184		39.7122	180		39.7122	155
5.54926	20.6446		4.92243	8.82889					39.7384	219		39.7384	214		39.7384	179		39.7384	211		39.7384	194		39.7384	179		39.7384	157
5.55369	20.6688		4.92613	8.83951					39.7646	253		39.7646	200		39.7646	212		39.7646	203		39.7646	175		39.7646	212		39.7646	180
5.5581	20.6925		4.92978	8.85068					39.7908	307		39.7908	221		39.7908	222		39.7908	240		39.7908	214		39.7908	222		39.7908	187
5.56254	20.7179		4.93349	8.86112					39.817	295		39.817	227		39.817	229		39.817	272		39.817	239		39.817	229		39.817	179
5.56669	20.742		4.93715	8.8724					39.8432	359		39.8432	267		39.8432	273		39.8432	279		39.8432	234		39.8432	273		39.8432	209
5.57114	20.7662		4.94084	8.883					39.8694	342		39.8694	292		39.8694	266		39.8694	310		39.8694	288		39.8694	266		39.8694	225
5.57524	20.7875		4.94472	8.89393					39.8956	403		39.8956	300		39.8956	301		39.8956	315		39.8956	267		39.8956	301		39.8956	232
5.57934	20.8106		4.94851	8.90471					39.9218	453		39.9218	339		39.9218	314		39.9218	363		39.9218	334		39.9218	314		39.9218	300
5.58345	20.8324		4.95227	8.91566					39.948	415		39.948	362		39.948	346		39.948	394		39.948	391		39.948	346		39.948	312
5.58765	20.8557		4.95596	8.92677					39.9742	468		39.9742	426		39.9742	408		39.9742	391		39.9742	403		39.9742	408		39.9742	286
5.59183	20.8785		4.95982	8.93747					40.0004	583		40.0004	611		40.0004	539		40.0004	496		40.0004	595		40.0004	539		40.0004	358
5.59588	20.9012		4.96365	8.94851					40.0266	905		40.0266	833		40.0266	722		40.0266	655		40.0266	810		40.0266	722		40.0266	439
5.60014	20.9236		4.96746	8.95915					40.0528	1359		40.0528	1327		40.0528	1049		40.0528	880		40.0528	1345		40.0528	1049		40.0528	651
5.60422	20.9469		4.97129	8.97063					40.079	2018		40.079	2171		40.079	1839		40.079	1464		40.079	2181		40.079	1839		40.079	1055
5.60816	20.9682		4.97509	8.98123					40.1052	2512		40.1052	2950		40.1052	2998		40.1052	2562		40.1052	3109		40.1052	2998		40.1052	1680
5.61213	20.9891		4.97896	8.99234					40.1314	1981		40.1314	2068		40.1314	2592		40.1314	3083		40.1314	2401		40.1314	2592		40.1314	2492
5.61618	21.0104		4.98281	9.00421					40.1576	1323		40.1576	1227		40.1576	1253		40.1576	1798		40.1576	1372		40.1576	1253		40.1576	2723
5.62035	21.0334		4.98669	9.01506					40.1838	1226		40.1838	1272		40.1838	1179		40.1838	1228		40.1838	1373		40.1838	1179		40.1838	1685
5.62457	21.0586		4.99057	9.02671					40.21	1325		40.21	1467		40.21	1603		40.21	1399		40.21	1585		40.21	1603		40.21	1214
5.62889	21.0823		4.99428	9.03783					40.2362	1027		40.2362	1001		40.2362	1324		40.2362	1580		40.2362	1110		40.2362	1324		40.2362	1411
5.63327	21.1064		4.99818	9.04924					40.2624	556		40.2624	514		40.2624	614		40.2624	917		40.2624	517		40.2624	614		40.2624	1299
5.6376	21.1304		5.0019	9.06011					40.2886	357		40.2886	346		40.2886	330		40.2886	461		40.2886	338		40.2886	330		40.2886	785
5.64183	21.1537		5.00549	9.07055					40.3148	264		40.3148	325		40.3148	264		40.3148	303		40.3148	271		40.3148	264		40.3148	379
5.64607	21.1788		5.00914	9.08176					40.341	270		40.341	222		40.341	237		40.341	279		40.341	222		40.341	237		40.341	258
5.65017	21.1998		5.01265	9.09194					40.3672	212		40.3672	197		40.3672	189		40.3672	265		40.3672	219		40.3672	189		40.3672	235
5.65438	21.2239		5.01624	9.10285					40.3934	234		40.3934	209		40.3934	220		40.3934	229		40.3934	210		40.3934	220		40.3934	210
5.65862	21.2461		5.01977	9.11308					40.4196	221		40.4196	198		40.4196	186		40.4196	211		40.4196	223		40.4196	186		40.4196	224
5.66294	21.2704		5.02352	9.12386					40.4458	194		40.4458	198		40.4458	180		40.4458	219		40.4458	202		40.4458	180		40.4458	194
5.667	21.2934		5.02725	9.13459					40.472	180		40.472	215		40.472	216		40.472	236		40.472	186		40.472	216		40.472	177
5.67139	21.3174		5.03103	9.14593					40.4982	209		40.4982	235		40.4982	219		40.4982	227		40.4982	193		40.4982	219		40.4982	206
5.67542	21.3402		5.03491	9.15688					40.5244	204		40.5244	236		40.5244	229		40.5244	231		40.5244	173		40.5244	229		40.5244	188
5.67952	21.3627		5.03858	9.16689					40.5506	227		40.5506	256		40.5506	215		40.5506	225		40.5506	164		40.5506	215		40.5506	193
5.6837	21.3859		5.04211	9.17722					40.5768	228		40.5768	248		40.5768	212		40.5768	219		40.5768	211		40.5768	212		40.5768	186
5.68789	21.4089		5.04555	9.18786					40.603	239		40.603	233		40.603	233		40.603	232		40.603	203		40.603	233		40.603	204
5.69207	21.4324		5.04922	9.19766					40.6292	248		40.6292	236		40.6292	203		40.6292	242		40.6292	237		40.6292	203		40.6292	206
5.69633	21.4558		5.05284	9.20889					40.6554	270		40.6554	265		40.6554	249		40.6554	222		40.6554	200		40.6554	249		40.6554	204
5.70057	21.4801		5.0564	9.2199					40.6816	274		40.6816	306		40.6816	245		40.6816	259		40.6816	232		40.6816	245		40.6816	216
5.70501	21.5035		5.06004	9.23083					40.7078	319		40.7078	329		40.7078	237		40.7078	304		40.7078	259		40.7078	237		40.7078	238
5.70928	21.5272		5.06378	9.24072					40.734	349		40.734	370		40.734	254		40.734	297		40.734	299		40.734	254		40.734	252
5.71362	21.5506		5.06767	9.25236					40.7602	402		40.7602	389		40.7602	389		40.7602	399		40.7602	338		40.7602	389		40.7602	265
5.7181	21.5757		5.07165	9.2641					40.7864	509		40.7864	449		40.7864	394		40.7864	393		40.7864	385		40.7864	394		40.7864	306
5.72245	21.6011		5.07559	9.2756					40.8126	618		40.8126	609		40.8126	510		40.8126	511		40.8126	433		40.8126	510		40.8126	336
5.72702	21.6262		5.07954	9.28706					40.8388	749		40.8388	840		40.8388	657		40.8388	650		40.8388	589		40.8388	657		40.8388	420
5.73151	21.6516		5.08325	9.29866					40.865	1130		40.865	1080		40.865	950		40.865	861		40.865	803		40.865	950		40.865	594
5.73572	21.6775		5.08703	9.30959					40.8912	1605		40.8912	1761		40.8912	1451		40.8912	1227		40.8912	1171		40.8912	1451		40.8912	745
5.73983	21.6994		5.09079	9.32007					40.9174	2518		40.9174	2758		40.9174	2388		40.9174	1849		40.9174	1834		40.9174	2388		40.9174	1106
5.74395	21.7199		5.09436	9.33068					40.9436	4124		40.9436	4513		40.9436	3931		40.9436	2854		40.9436	3052		40.9436	3931		40.9436	1803
5.74793	21.742		5.098	9.34131					40.9698	5512		40.9698	5552		40.9698	5822		40.9698	4923		40.9698	4810		40.9698	5822		40.9698	2897
5.75198	21.7662		5.10161	9.35196					40.996	4151		40.996	3918		40.996	4454		40.996	5074		40.996	5128		40.996	4454		40.996	4071
5.75603	21.7887		5.10532	9.3629					41.0222	2384		41.0222	2307		41.0222	2302		41.0222	2706		41.0222	3018		41.0222	2302		41.0222	3576
5.76018	21.8109		5.10895	9.37335					41.0484	2349		41.0484	2436		41.0484	2179		41.0484	1988		41.0484	2150		41.0484	2179		41.0484	2349
5.76438	21.8335		5.11272	9.38392					41.0746	2701		41.0746	2870		41.0746	2906		41.0746	2505		41.0746	2453		41.0746	2906		41.0746	1899
5.76855	21.8568		5.1164	9.39511					41.1008	1966		41.1008	1852		41.1008	2143		41.1008	2507		41.1008	2511		41.1008	2143		41.1008	2009
5.77271	21.8798		5.11998	9.40636					41.127	967		41.127	855		41.127	925		41.127	1360		41.127	1461		41.127	925		41.127	1720
5.77688	21.9027		5.12375	9.41792					41.1532	512		41.1532	515		41.1532	510		41.1532	632		41.1532	640		41.1532	510		41.1532	967
5.7811	21.9264		5.12737	9.42777					41.1794	388		41.1794	365		41.1794	340		41.1794	441		41.1794	396		41.1794	340		41.1794	533
5.7854	21.9508		5.1309	9.43771					41.2056	304		41.2056	317		41.2056	300		41.2056	348		41.2056	275		41.2056	300		41.2056	319
5.7898	21.9763		5.13436	9.44849					41.2318	286		41.2318	260		41.2318	237		41.2318	275		41.2318	240		41.2318	237		41.2318	256
5.79416	22.0007		5.13792	9.45899					41.258	231		41.258	217		41.258	214		41.258	271		41.258	254		41.258	214		41.258	228
5.79848	22.0246		5.14156	9.46945					41.2842	209		41.2842	234		41.2842	201		41.2842	215		41.2842	230		41.2842	201		41.2842	196
5.80264	22.0492		5.14513	9.48024					41.3104	235		41.3104	203		41.3104	178		41.3104	171		41.3104	208		41.3104	178		41.3104	162
5.80672	22.0716		5.14882	9.49046					41.3366	188		41.3366	167		41.3366	189		41.3366	204		41.3366	193		41.3366	189		41.3366	178
5.81092	22.0951		5.15247	9.50146					41.3628	167		41.3628	174		41.3628	178		41.3628	184		41.3628	177		41.3628	178		41.3628	183
5.81502	22.117		5.15626	9.51227					41.389	197		41.389	179		41.389	168		41.389	184		41.389	173		41.389	168		41.389	173
5.81918	22.139		5.16005	9.52342					41.4152	163		41.4152	156		41.4152	188		41.4152	165		41.4152	151		41.4152	188		41.4152	170
5.82323	22.163		5.16374	9.53458					41.4414	180		41.4414	145		41.4414	167		41.4414	161		41.4414	163		41.4414	167		41.4414	148
5.82742	22.1855		5.16753	9.54573					41.4676	175		41.4676	163		41.4676	122		41.4676	165		41.4676	149		41.4676	122		41.4676	143
5.8316	22.2075		5.1714	9.55651					41.4938	140		41.4938	143		41.4938	152		41.4938	136		41.4938	134		41.4938	152		41.4938	140
5.83578	22.2302		5.17531	9.56855					41.52	161		41.52	131		41.52	150		41.52	130		41.52	149		41.52	150		41.52	121
5.84011	22.2559		5.17908	9.5801					41.5462	163		41.5462	148		41.5462	141		41.5462	162		41.5462	107		41.5462	141		41.5462	167
5.84418	22.2794		5.18276	9.59052					41.5724	155		41.5724	128		41.5724	148		41.5724	148		41.5724	156		41.5724	148		41.5724	135
5.84835	22.3012		5.18667	9.6023					41.5986	148		41.5986	169		41.5986	141		41.5986	153		41.5986	137		41.5986	141		41.5986	133
5.85246	22.3239		5.19019	9.61299					41.6248	155		41.6248	155		41.6248	130		41.6248	157		41.6248	144		41.6248	130		41.6248	157
5.85672	22.3486		5.19379	9.62319					41.651	166		41.651	157		41.651	137		41.651	143		41.651	123		41.651	137		41.651	120
5.86092	22.3721		5.19722	9.63332					41.6772	160		41.6772	133		41.6772	146		41.6772	156		41.6772	134		41.6772	146		41.6772	130
5.8651	22.3952		5.20092	9.64448					41.7034	148		41.7034	158		41.7034	128		41.7034	164		41.7034	142		41.7034	128		41.7034	128
5.86947	22.4195		5.20468	9.65538					41.7296	159		41.7296	151		41.7296	151		41.7296	138		41.7296	139		41.7296	151		41.7296	113
5.87345	22.4418		5.20816	9.66633					41.7558	164		41.7558	120		41.7558	137		41.7558	150		41.7558	125		41.7558	137		41.7558	141
5.87759	22.4652		5.21181	9.67651					41.782	165		41.782	134		41.782	143		41.782	137		41.782	128		41.782	143		41.782	132
5.88166	22.4878		5.21538	9.68763					41.8082	155		41.8082	135		41.8082	146		41.8082	139		41.8082	156		41.8082	146		41.8082	124
5.88588	22.5117		5.21914	9.6991					41.8344	181		41.8344	130		41.8344	149		41.8344	165		41.8344	130		41.8344	149		41.8344	121
5.89004	22.5357		5.22275	9.7104					41.8606	156		41.8606	144		41.8606	128		41.8606	128		41.8606	162		41.8606	128		41.8606	133
5.8941	22.5582		5.22658	9.72175					41.8868	182		41.8868	163		41.8868	158		41.8868	160		41.8868	174		41.8868	158		41.8868	151
5.89825	22.5816		5.23045	9.73265					41.913	228		41.913	183		41.913	177		41.913	159		41.913	161		41.913	177		41.913	121
5.90229	22.6032		5.23425	9.74465					41.9392	218		41.9392	230		41.9392	243		41.9392	217		41.9392	190		41.9392	243		41.9392	146
5.90641	22.6268		5.23811	9.75652					41.9654	253		41.9654	252		41.9654	254		41.9654	233		41.9654	235		41.9654	254		41.9654	167
5.91033	22.6507		5.24189	9.76812					41.9916	234		41.9916	226		41.9916	224		41.9916	218		41.9916	214		41.9916	224		41.9916	210
5.9145	22.6726		5.24564	9.77907					42.0178	187		42.0178	173		42.0178	161		42.0178	210		42.0178	180		42.0178	161		42.0178	183
5.91867	22.695		5.24958	9.79074					42.044	200		42.044	184		42.044	145		42.044	179		42.044	184		42.044	145		42.044	138
5.92288	22.7203		5.25341	9.80217					42.0702	197		42.0702	199		42.0702	185		42.0702	183		42.0702	164		42.0702	185		42.0702	147
5.92718	22.7444		5.25715	9.81357					42.0964	190		42.0964	170		42.0964	151		42.0964	192		42.0964	167		42.0964	151		42.0964	160
5.93125	22.7665		5.26083	9.82436					42.1226	168		42.1226	147		42.1226	144		42.1226	142		42.1226	149		42.1226	144		42.1226	161
5.93539	22.7901		5.26449	9.8348					42.1488	168		42.1488	150		42.1488	135		42.1488	139		42.1488	127		42.1488	135		42.1488	154
5.93963	22.8135		5.26813	9.84496					42.175	158		42.175	132		42.175	125		42.175	131		42.175	124		42.175	125		42.175	131
5.9439	22.8385		5.27193	9.85683					42.2012	164		42.2012	153		42.2012	132		42.2012	139		42.2012	132		42.2012	132		42.2012	131
5.94801	22.862		5.27571	9.8682					42.2274	183		42.2274	126		42.2274	135		42.2274	130		42.2274	130		42.2274	135		42.2274	136
5.95204	22.8841		5.27926	9.87855					42.2536	175		42.2536	131		42.2536	135		42.2536	122		42.2536	126		42.2536	135		42.2536	127
5.95624	22.9067		5.28286	9.889					42.2798	178		42.2798	156		42.2798	129		42.2798	133		42.2798	152		42.2798	129		42.2798	124
5.96044	22.9319		5.28648	9.90022					42.306	162		42.306	101		42.306	134		42.306	138		42.306	143		42.306	134		42.306	144
5.96445	22.9538		5.2904	9.91119					42.3322	189		42.3322	134		42.3322	142		42.3322	169		42.3322	154		42.3322	142		42.3322	125
5.96874	22.9778		5.29437	9.92321					42.3584	184		42.3584	149		42.3584	153		42.3584	139		42.3584	151		42.3584	153		42.3584	115
5.97301	23.002		5.29801	9.93474					42.3846	215		42.3846	141		42.3846	176		42.3846	150		42.3846	155		42.3846	176		42.3846	117
5.9772	23.0251		5.302	9.9463					42.4108	210		42.4108	169		42.4108	170		42.4108	168		42.4108	158		42.4108	170		42.4108	146
5.9813	23.0483		5.3059	9.95814					42.437	237		42.437	142		42.437	159		42.437	179		42.437	174		42.437	159		42.437	179
5.98557	23.0725		5.30966	9.97013					42.4632	241		42.4632	163		42.4632	162		42.4632	182		42.4632	161		42.4632	162		42.4632	186
5.98977	23.0962		5.31344	9.98111					42.4894	205		42.4894	154		42.4894	156		42.4894	175		42.4894	167		42.4894	156		42.4894	162
5.99378	23.119		5.31728	9.99236					42.5156	195		42.5156	138		42.5156	150		42.5156	153		42.5156	147		42.5156	150		42.5156	135
5.998	23.1414		5.32129	10.005					42.5418	193		42.5418	143		42.5418	126		42.5418	146		42.5418	136		42.5418	126		42.5418	122
6.00226	23.1664		5.32498	10.016					42.568	188		42.568	162		42.568	133		42.568	172		42.568	137		42.568	133		42.568	127
6.00654	23.1902		5.32884	10.0271					42.5942	178		42.5942	144		42.5942	143		42.5942	150		42.5942	142		42.5942	143		42.5942	146
6.01065	23.2143		5.3327	10.0387					42.6204	208		42.6204	137		42.6204	157		42.6204	140		42.6204	137		42.6204	157		42.6204	126
6.01501	23.2382		5.33624	10.0498					42.6466	193		42.6466	140		42.6466	145		42.6466	166		42.6466	143		42.6466	145		42.6466	133
6.01942	23.2629		5.33991	10.0603					42.6728	185		42.6728	132		42.6728	148		42.6728	165		42.6728	157		42.6728	148		42.6728	143
6.02365	23.2874		5.34358	10.0718					42.699	202		42.699	130		42.699	138		42.699	164		42.699	136		42.699	138		42.699	146
6.02798	23.311		5.34726	10.0831					42.7252	202		42.7252	154		42.7252	140		42.7252	156		42.7252	153		42.7252	140		42.7252	139
6.03222	23.3348		5.35097	10.094					42.7514	190		42.7514	138		42.7514	162		42.7514	142		42.7514	141		42.7514	162		42.7514	142
6.03631	23.3592		5.35468	10.1055					42.7776	194		42.7776	133		42.7776	154		42.7776	165		42.7776	152		42.7776	154		42.7776	116
6.04047	23.3823		5.3583	10.1153					42.8038	224		42.8038	151		42.8038	145		42.8038	154		42.8038	180		42.8038	145		42.8038	154
6.0446	23.4047		5.36172	10.1248					42.83	211		42.83	137		42.83	166		42.83	183		42.83	165		42.83	166		42.83	154
6.04864	23.4285		5.36551	10.136					42.8562	222		42.8562	145		42.8562	137		42.8562	171		42.8562	156		42.8562	137		42.8562	133
6.05262	23.4509		5.36933	10.1473					42.8824	198		42.8824	144		42.8824	144		42.8824	170		42.8824	164		42.8824	144		42.8824	135
6.05665	23.4734		5.37294	10.1577					42.9086	226		42.9086	137		42.9086	146		42.9086	170		42.9086	147		42.9086	146		42.9086	144
6.06082	23.496		5.37688	10.1692					42.9348	243		42.9348	167		42.9348	129		42.9348	161		42.9348	147		42.9348	129		42.9348	155
6.06495	23.5198		5.38064	10.1814					42.961	205		42.961	171		42.961	158		42.961	183		42.961	152		42.961	158		42.961	161
6.06938	23.5454		5.38449	10.1931					42.9872	229		42.9872	156		42.9872	136		42.9872	198		42.9872	150		42.9872	136		42.9872	142
6.07356	23.5694		5.38831	10.2044					43.0134	245		43.0134	160		43.0134	142		43.0134	183		43.0134	143		43.0134	142		43.0134	150
6.07785	23.5935		5.39195	10.2156					43.0396	229		43.0396	148		43.0396	151		43.0396	164		43.0396	164		43.0396	151		43.0396	163
6.08207	23.6175		5.39554	10.2263					43.0658	235		43.0658	178		43.0658	169		43.0658	173		43.0658	167		43.0658	169		43.0658	131
6.08624	23.6403		5.39904	10.2374					43.092	228		43.092	150		43.092	159		43.092	208		43.092	148		43.092	159		43.092	149
6.09047	23.6641		5.4028	10.2483					43.1182	269		43.1182	161		43.1182	133		43.1182	190		43.1182	159		43.1182	133		43.1182	161
6.09445	23.6871		5.40641	10.2589					43.1444	263		43.1444	201		43.1444	152		43.1444	202		43.1444	157		43.1444	152		43.1444	160
6.09876	23.7105		5.41017	10.2703					43.1706	219		43.1706	154		43.1706	168		43.1706	197		43.1706	209		43.1706	168		43.1706	170
6.10294	23.7346		5.41392	10.2817					43.1968	256		43.1968	157		43.1968	168		43.1968	192		43.1968	174		43.1968	168		43.1968	191
6.10706	23.7583		5.41778	10.2931					43.223	267		43.223	170		43.223	195		43.223	219		43.223	167		43.223	195		43.223	143
6.11135	23.7817		5.42181	10.3053					43.2492	266		43.2492	178		43.2492	170		43.2492	187		43.2492	168		43.2492	170		43.2492	167
6.11556	23.8058		5.42557	10.3169					43.2754	285		43.2754	156		43.2754	168		43.2754	199		43.2754	187		43.2754	168		43.2754	212
6.12001	23.832		5.42938	10.3283					43.3016	275		43.3016	186		43.3016	201		43.3016	203		43.3016	188		43.3016	201		43.3016	183
6.12446	23.8575		5.43302	10.3391					43.3278	290		43.3278	185		43.3278	191		43.3278	185		43.3278	188		43.3278	191		43.3278	190
6.12877	23.8815		5.43666	10.3509					43.354	290		43.354	218		43.354	201		43.354	207		43.354	195		43.354	201		43.354	195
6.13324	23.9063		5.44032	10.3617					43.3802	296		43.3802	209		43.3802	169		43.3802	233		43.3802	218		43.3802	169		43.3802	193
6.13758	23.9327		5.44385	10.3724					43.4064	300		43.4064	190		43.4064	198		43.4064	242		43.4064	201		43.4064	198		43.4064	200
6.14187	23.9565		5.44737	10.3831					43.4326	338		43.4326	199		43.4326	200		43.4326	260		43.4326	173		43.4326	200		43.4326	154
6.14605	23.9796		5.45085	10.3938					43.4588	300		43.4588	180		43.4588	198		43.4588	203		43.4588	222		43.4588	198		43.4588	165
6.15019	24.0033		5.45448	10.4042					43.485	344		43.485	177		43.485	205		43.485	229		43.485	202		43.485	205		43.485	185
6.15441	24.0271		5.45823	10.4157					43.5112	352		43.5112	184		43.5112	230		43.5112	240		43.5112	214		43.5112	230		43.5112	210
6.15862	24.0508		5.46193	10.4268					43.5374	376		43.5374	183		43.5374	228		43.5374	254		43.5374	226		43.5374	228		43.5374	202
6.16277	24.0749		5.46565	10.4378					43.5636	348		43.5636	209		43.5636	208		43.5636	273		43.5636	224		43.5636	208		43.5636	195
6.16679	24.0966		5.46932	10.4491					43.5898	358		43.5898	236		43.5898	201		43.5898	256		43.5898	239		43.5898	201		43.5898	215
6.17105	24.1209		5.47315	10.4605					43.616	418		43.616	247		43.616	221		43.616	280		43.616	244		43.616	221		43.616	234
6.17518	24.1439		5.47709	10.4729					43.6422	406		43.6422	235		43.6422	251		43.6422	319		43.6422	247		43.6422	251		43.6422	193
6.17926	24.1674		5.48086	10.4842					43.6684	429		43.6684	255		43.6684	222		43.6684	285		43.6684	237		43.6684	222		43.6684	229
6.18355	24.1919		5.4846	10.4957					43.6946	513		43.6946	289		43.6946	270		43.6946	311		43.6946	285		43.6946	270		43.6946	244
6.18783	24.2162		5.48834	10.5069					43.7208	489		43.7208	283		43.7208	250		43.7208	324		43.7208	257		43.7208	250		43.7208	264
6.19216	24.2406		5.49201	10.5183					43.747	566		43.747	303		43.747	298		43.747	355		43.747	318		43.747	298		43.747	279
6.19651	24.2648		5.49573	10.5293					43.7732	584		43.7732	314		43.7732	337		43.7732	371		43.7732	316		43.7732	337		43.7732	272
6.20078	24.2897		5.49929	10.5402					43.7994	629		43.7994	337		43.7994	341		43.7994	398		43.7994	318		43.7994	341		43.7994	284
6.20511	24.3143		5.503	10.5516					43.8256	600		43.8256	355		43.8256	401		43.8256	411		43.8256	358		43.8256	401		43.8256	322
6.20923	24.3373		5.50649	10.5625					43.8518	742		43.8518	382		43.8518	415		43.8518	455		43.8518	376		43.8518	415		43.8518	315
6.21349	24.3626		5.51002	10.5726					43.878	764		43.878	444		43.878	393		43.878	524		43.878	374		43.878	393		43.878	339
6.21746	24.3849		5.51342	10.5831					43.9042	829		43.9042	412		43.9042	416		43.9042	524		43.9042	444		43.9042	416		43.9042	352
6.22135	24.408		5.51704	10.5941					43.9304	931		43.9304	490		43.9304	464		43.9304	596		43.9304	440		43.9304	464		43.9304	365
6.2253	24.4296		5.52058	10.6053					43.9566	1053		43.9566	563		43.9566	467		43.9566	640		43.9566	494		43.9566	467		43.9566	431
6.22936	24.4526		5.52425	10.6161					43.9828	1164		43.9828	570		43.9828	520		43.9828	740		43.9828	577		43.9828	520		43.9828	447
6.23357	24.4754		5.528	10.6274					44.009	1300		44.009	652		44.009	597		44.009	761		44.009	673		44.009	597		44.009	450
6.23754	24.4992		5.53184	10.6392					44.0352	1523		44.0352	732		44.0352	616		44.0352	829		44.0352	677		44.0352	616		44.0352	524
6.24163	24.5211		5.53583	10.6513					44.0614	1840		44.0614	823		44.0614	729		44.0614	885		44.0614	771		44.0614	729		44.0614	564
6.24593	24.5457		5.53968	10.6631					44.0876	2136		44.0876	873		44.0876	811		44.0876	1122		44.0876	825		44.0876	811		44.0876	645
6.25014	24.5698		5.54347	10.6748					44.1138	2558		44.1138	1064		44.1138	913		44.1138	1175		44.1138	1003		44.1138	913		44.1138	723
6.25469	24.5965		5.54712	10.6857					44.14	3129		44.14	1308		44.14	1044		44.14	1425		44.14	1173		44.14	1044		44.14	844
6.25891	24.6205		5.55073	10.6972					44.1662	3817		44.1662	1560		44.1662	1207		44.1662	1721		44.1662	1487		44.1662	1207		44.1662	934
6.2631	24.6448		5.55464	10.7087					44.1924	4867		44.1924	1867		44.1924	1381		44.1924	2093		44.1924	1745		44.1924	1381		44.1924	1096
6.26733	24.6694		5.5583	10.7202					44.2186	6206		44.2186	2381		44.2186	1743		44.2186	2392		44.2186	2222		44.2186	1743		44.2186	1205
6.27143	24.6926		5.56185	10.731					44.2448	8368		44.2448	3150		44.2448	2135		44.2448	2859		44.2448	2764		44.2448	2135		44.2448	1494
6.2756	24.7162		5.56543	10.742					44.271	12241		44.271	4433		44.271	2719		44.271	3640		44.271	3928		44.271	2719		44.271	1872
6.27949	24.7391		5.56918	10.7531					44.2972	18554		44.2972	6639		44.2972	4035		44.2972	5096		44.2972	6026		44.2972	4035		44.2972	2446
6.28383	24.763		5.57292	10.7646					44.3234	28061		44.3234	10449		44.3234	6457		44.3234	7478		44.3234	9716		44.3234	6457		44.3234	3639
6.28794	24.7872		5.57665	10.776					44.3496	39826		44.3496	15893		44.3496	11359		44.3496	12418		44.3496	15495		44.3496	11359		44.3496	5585
6.29203	24.8098		5.58065	10.7882					44.3758	46692		44.3758	20116		44.3758	19370		44.3758	21634		44.3758	22291		44.3758	19370		44.3758	9498
6.29612	24.835		5.58449	10.8005					44.402	42907		44.402	19094		44.402	24731		44.402	32361		44.402	22295		44.402	24731		44.402	15691
6.30025	24.8575		5.58809	10.8116					44.4282	33050		44.4282	13920		44.4282	19506		44.4282	31263		44.4282	14533		44.4282	19506		44.4282	21952
6.30437	24.8819		5.59171	10.823					44.4544	27542		44.4544	10578		44.4544	11572		44.4544	19573		44.4544	10236		44.4544	11572		44.4544	20396
6.3084	24.9046		5.59525	10.8336					44.4806	25951		44.4806	10443		44.4806	10073		44.4806	13540		44.4806	10766		44.4806	10073		44.4806	13474
6.31244	24.928		5.59891	10.8448					44.5068	23203		44.5068	9914		44.5068	11821		44.5068	15185		44.5068	11565		44.5068	11821		44.5068	10095
6.31649	24.9502		5.60244	10.8558					44.533	16355		44.533	7291		44.533	10962		44.533	16782		44.533	8315		44.533	10962		44.533	10893
6.3205	24.9742		5.60618	10.8674					44.5592	9939		44.5592	4169		44.5592	6310		44.5592	11762		44.5592	4218		44.5592	6310		44.5592	10712
6.32464	24.9974		5.60978	10.8787					44.5854	5596		44.5854	2177		44.5854	2844		44.5854	5412		44.5854	2147		44.5854	2844		44.5854	7443
6.32892	25.0221		5.61334	10.8895					44.6116	3604		44.6116	1398		44.6116	1536		44.6116	2778		44.6116	1357		44.6116	1536		44.6116	3814
6.33308	25.0465		5.61707	10.9006					44.6378	2537		44.6378	1001		44.6378	1134		44.6378	1671		44.6378	970		44.6378	1134		44.6378	1850
6.33712	25.0701		5.62078	10.9126					44.664	1868		44.664	770		44.664	801		44.664	1257		44.664	784		44.664	801		44.664	1181
6.34144	25.0945		5.62455	10.9244					44.6902	1537		44.6902	710		44.6902	653		44.6902	1024		44.6902	698		44.6902	653		44.6902	832
6.34574	25.1195		5.6282	10.9358					44.7164	1256		44.7164	626		44.7164	630		44.7164	813		44.7164	546		44.7164	630		44.7164	696
6.35001	25.1437		5.63225	10.9484					44.7426	1187		44.7426	698		44.7426	626		44.7426	801		44.7426	615		44.7426	626		44.7426	629
6.35427	25.1696		5.63607	10.96					44.7688	1183		44.7688	758		44.7688	686		44.7688	825		44.7688	655		44.7688	686		44.7688	594
6.35837	25.1928		5.63984	10.9719					44.795	1393		44.795	1037		44.795	979		44.795	957		44.795	815		44.795	979		44.795	634
6.36257	25.2177		5.64366	10.9835					44.8212	1553		44.8212	1250		44.8212	1224		44.8212	1249		44.8212	1106		44.8212	1224		44.8212	774
6.36657	25.2413		5.64745	10.9954					44.8474	1239		44.8474	866		44.8474	1053		44.8474	1194		44.8474	1197		44.8474	1053		44.8474	962
6.37067	25.2645		5.6511	11.0067					44.8736	835		44.8736	637		44.8736	618		44.8736	771		44.8736	766		44.8736	618		44.8736	869
6.3751	25.2895		5.65491	11.0186					44.8998	811		44.8998	564		44.8998	587		44.8998	572		44.8998	573		44.8998	587		44.8998	606
6.37914	25.3153		5.65856	11.0299					44.926	853		44.926	697		44.926	599		44.926	649		44.926	605		44.926	599		44.926	488
6.38331	25.3385		5.66227	11.0414					44.9522	832		44.9522	630		44.9522	679		44.9522	762		44.9522	743		44.9522	679		44.9522	561
6.38732	25.3615		5.66585	11.0527					44.9784	644		44.9784	477		44.9784	454		44.9784	625		44.9784	502		44.9784	454		44.9784	547
6.39144	25.3854		5.66958	11.0639					45.0046	478		45.0046	337		45.0046	341		45.0046	402		45.0046	413		45.0046	341		45.0046	441
6.3956	25.4096		5.67345	11.0759					45.0308	417		45.0308	293		45.0308	278		45.0308	382		45.0308	299		45.0308	278		45.0308	316
6.39971	25.4329		5.67713	11.0877					45.057	424		45.057	269		45.057	288		45.057	334		45.057	266		45.057	288		45.057	296
6.40403	25.458		5.6809	11.099					45.0832	406		45.0832	271		45.0832	276		45.0832	300		45.0832	273		45.0832	276		45.0832	249
6.40824	25.4835		5.68456	11.1106					45.1094	447		45.1094	268		45.1094	302		45.1094	322		45.1094	304		45.1094	302		45.1094	283
6.41256	25.5086		5.68834	11.1225					45.1356	456		45.1356	274		45.1356	287		45.1356	333		45.1356	332		45.1356	287		45.1356	288
6.4168	25.5339		5.6921	11.1345					45.1618	535		45.1618	380		45.1618	362		45.1618	386		45.1618	376		45.1618	362		45.1618	339
6.42091	25.558		5.69584	11.1459					45.188	549		45.188	493		45.188	447		45.188	447		45.188	490		45.188	447		45.188	332
6.42522	25.5825		5.69958	11.1575					45.2142	712		45.2142	709		45.2142	593		45.2142	584		45.2142	679		45.2142	593		45.2142	456
6.42944	25.6069		5.7032	11.1692					45.2404	983		45.2404	947		45.2404	867		45.2404	803		45.2404	1077		45.2404	867		45.2404	617
6.4337	25.6324		5.70688	11.1802					45.2666	1072		45.2666	1157		45.2666	1265		45.2666	1156		45.2666	1282		45.2666	1265		45.2666	921
6.4379	25.6561		5.71053	11.1917					45.2928	888		45.2928	874		45.2928	1154		45.2928	1333		45.2928	882		45.2928	1154		45.2928	1275
6.44227	25.6824		5.71434	11.2037					45.319	625		45.319	557		45.319	666		45.319	920		45.319	562		45.319	666		45.319	1234
6.44648	25.7068		5.71817	11.2157					45.3452	593		45.3452	538		45.3452	539		45.3452	583		45.3452	580		45.3452	539		45.3452	796
6.45047	25.7303		5.72196	11.2276					45.3714	668		45.3714	604		45.3714	670		45.3714	603		45.3714	653		45.3714	670		45.3714	625
6.45471	25.7547		5.72581	11.2398					45.3976	573		45.3976	609		45.3976	763		45.3976	747		45.3976	586		45.3976	763		45.3976	680
6.45886	25.7791		5.72947	11.2517					45.4238	447		45.4238	410		45.4238	512		45.4238	680		45.4238	388		45.4238	512		45.4238	795
6.46298	25.8029		5.73326	11.2633					45.45	341		45.45	263		45.45	277		45.45	404		45.45	252		45.45	277		45.45	589
6.46716	25.8277		5.73705	11.2748					45.4762	296		45.4762	219		45.4762	238		45.4762	311		45.4762	243		45.4762	238		45.4762	401
6.4712	25.8514		5.74066	11.2863					45.5024	231		45.5024	217		45.5024	230		45.5024	254		45.5024	198		45.5024	230		45.5024	266
6.47526	25.8754		5.74444	11.2978					45.5286	219		45.5286	168		45.5286	199		45.5286	225		45.5286	166		45.5286	199		45.5286	238
6.47927	25.899		5.74824	11.3102					45.5548	247		45.5548	168		45.5548	155		45.5548	213		45.5548	170		45.5548	155		45.5548	197
6.48358	25.9234		5.75185	11.3214					45.581	229		45.581	177		45.581	170		45.581	222		45.581	153		45.581	170		45.581	216
6.48792	25.9488		5.75548	11.333					45.6072	188		45.6072	152		45.6072	159		45.6072	166		45.6072	134		45.6072	159		45.6072	189
6.49211	25.9739		5.75909	11.3441					45.6334	199		45.6334	162		45.6334	154		45.6334	183		45.6334	150		45.6334	154		45.6334	160
6.49644	25.9993		5.76272	11.3551					45.6596	183		45.6596	113		45.6596	171		45.6596	165		45.6596	123		45.6596	171		45.6596	176
6.50057	26.0236		5.76637	11.367					45.6858	185		45.6858	137		45.6858	146		45.6858	164		45.6858	132		45.6858	146		45.6858	156
6.50467	26.0472		5.7702	11.3787					45.712	179		45.712	150		45.712	126		45.712	145		45.712	168		45.712	126		45.712	136
6.50881	26.0724		5.77396	11.3903					45.7382	184		45.7382	123		45.7382	125		45.7382	161		45.7382	128		45.7382	125		45.7382	131
6.51304	26.0967		5.77781	11.4027					45.7644	161		45.7644	131		45.7644	154		45.7644	160		45.7644	147		45.7644	154		45.7644	128
6.51727	26.1217		5.7816	11.4144					45.7906	166		45.7906	141		45.7906	133		45.7906	166		45.7906	138		45.7906	133		45.7906	129
6.52135	26.1466		5.78531	11.4261					45.8168	164		45.8168	130		45.8168	118		45.8168	152		45.8168	117		45.8168	118		45.8168	144
6.52567	26.1706		5.78909	11.4377					45.843	160		45.843	123		45.843	104		45.843	135		45.843	124		45.843	104		45.843	128
6.53001	26.1958		5.79278	11.4498					45.8692	154		45.8692	131		45.8692	112		45.8692	117		45.8692	135		45.8692	112		45.8692	147
6.53435	26.2216		5.79652	11.4617					45.8954	145		45.8954	131		45.8954	97		45.8954	142		45.8954	139		45.8954	97		45.8954	118
6.53864	26.2469		5.80008	11.4725					45.9216	164		45.9216	115		45.9216	136		45.9216	134		45.9216	136		45.9216	136		45.9216	124
6.54293	26.2718		5.80361	11.484					45.9478	181		45.9478	132		45.9478	123		45.9478	128		45.9478	113		45.9478	123		45.9478	123
6.54711	26.2965		5.80736	11.4953					45.974	138		45.974	122		45.974	107		45.974	122		45.974	109		45.974	107		45.974	111
6.55123	26.3214		5.81099	11.5067					46.0002	173		46.0002	147		46.0002	106		46.0002	116		46.0002	113		46.0002	106		46.0002	117
6.55539	26.3456		5.81459	11.5178					46.0264	152		46.0264	128		46.0264	120		46.0264	129		46.0264	133		46.0264	120		46.0264	110
6.55963	26.3702		5.81839	11.5299					46.0526	147		46.0526	107		46.0526	120		46.0526	119		46.0526	118		46.0526	120		46.0526	118
6.56362	26.3949		5.8223	11.5418					46.0788	143		46.0788	123		46.0788	126		46.0788	133		46.0788	114		46.0788	126		46.0788	119
6.5678	26.4192		5.82617	11.554					46.105	141		46.105	95		46.105	126		46.105	119		46.105	111		46.105	126		46.105	99
6.57201	26.443		5.82986	11.5664					46.1312	151		46.1312	118		46.1312	107		46.1312	123		46.1312	119		46.1312	107		46.1312	113
6.57628	26.4674		5.83357	11.5773					46.1574	139		46.1574	114		46.1574	110		46.1574	136		46.1574	121		46.1574	110		46.1574	115
6.58062	26.4938		5.8373	11.589					46.1836	142		46.1836	122		46.1836	116		46.1836	123		46.1836	106		46.1836	116		46.1836	95
6.58499	26.5191		5.84089	11.6007					46.2098	146		46.2098	126		46.2098	124		46.2098	138		46.2098	137		46.2098	124		46.2098	106
6.58921	26.5436		5.84459	11.612					46.236	149		46.236	105		46.236	106		46.236	108		46.236	124		46.236	106		46.236	115
6.59349	26.5696		5.84828	11.6235					46.2622	123		46.2622	118		46.2622	119		46.2622	120		46.2622	106		46.2622	119		46.2622	106
6.59787	26.5948		5.85184	11.6349					46.2884	155		46.2884	113		46.2884	105		46.2884	124		46.2884	110		46.2884	105		46.2884	97
6.60226	26.6214		5.85539	11.6462					46.3146	131		46.3146	104		46.3146	110		46.3146	134		46.3146	98		46.3146	110		46.3146	102
6.60648	26.6471		5.85911	11.6573					46.3408	128		46.3408	126		46.3408	114		46.3408	116		46.3408	108		46.3408	114		46.3408	125
6.61077	26.6711		5.86286	11.6691					46.367	122		46.367	98		46.367	120		46.367	121		46.367	138		46.367	120		46.367	108
6.61509	26.6968		5.86653	11.681					46.3932	123		46.3932	126		46.3932	114		46.3932	142		46.3932	110		46.3932	114		46.3932	112
6.61916	26.7208		5.87035	11.6927					46.4194	160		46.4194	120		46.4194	129		46.4194	153		46.4194	108		46.4194	129		46.4194	133
6.62325	26.7451		5.87422	11.7046					46.4456	139		46.4456	118		46.4456	115		46.4456	136		46.4456	106		46.4456	115		46.4456	133
6.62738	26.7704		5.87805	11.7169					46.4718	155		46.4718	142		46.4718	140		46.4718	116		46.4718	103		46.4718	140		46.4718	156
6.63145	26.7934		5.88187	11.729					46.498	150		46.498	125		46.498	142		46.498	183		46.498	112		46.498	142		46.498	178
6.63573	26.8186		5.88562	11.7413					46.5242	139		46.5242	108		46.5242	157		46.5242	176		46.5242	116		46.5242	157		46.5242	194
6.63991	26.8429		5.88924	11.7522					46.5504	149		46.5504	119		46.5504	153		46.5504	145		46.5504	113		46.5504	153		46.5504	176
6.64414	26.8684		5.8927	11.7637					46.5766	168		46.5766	112		46.5766	138		46.5766	172		46.5766	108		46.5766	138		46.5766	191
6.64839	26.8928		5.89638	11.7749					46.6028	144		46.6028	135		46.6028	125		46.6028	167		46.6028	127		46.6028	125		46.6028	178
6.65261	26.9176		5.89989	11.786					46.629	139		46.629	125		46.629	138		46.629	141		46.629	120		46.629	138		46.629	144
6.65663	26.9415		5.9035	11.7972					46.6552	116		46.6552	119		46.6552	136		46.6552	136		46.6552	125		46.6552	136		46.6552	153
6.66088	26.9662		5.90735	11.8091					46.6814	139		46.6814	96		46.6814	100		46.6814	112		46.6814	109		46.6814	100		46.6814	171
6.66483	26.9904		5.9112	11.8214					46.7076	135		46.7076	105		46.7076	105		46.7076	144		46.7076	109		46.7076	105		46.7076	138
6.6692	27.0157		5.91504	11.8336					46.7338	128		46.7338	106		46.7338	117		46.7338	117		46.7338	111		46.7338	117		46.7338	108
6.67358	27.0411		5.91887	11.8457					46.76	118		46.76	106		46.76	108		46.76	119		46.76	111		46.76	108		46.76	127
6.67775	27.0664		5.92274	11.8577					46.7862	132		46.7862	93		46.7862	114		46.7862	104		46.7862	99		46.7862	114		46.7862	126
6.6818	27.0897		5.92643	11.8694					46.8124	136		46.8124	103		46.8124	131		46.8124	118		46.8124	100		46.8124	131		46.8124	104
6.68594	27.1147		5.92994	11.881					46.8386	140		46.8386	85		46.8386	118		46.8386	113		46.8386	88		46.8386	118		46.8386	105
6.69007	27.1391		5.93372	11.8929					46.8648	120		46.8648	97		46.8648	135		46.8648	118		46.8648	91		46.8648	135		46.8648	114
6.69406	27.1628		5.93749	11.9044					46.891	124		46.891	90		46.891	120		46.891	108		46.891	111		46.891	120		46.891	125
6.69801	27.1862		5.94116	11.916					46.9172	141		46.9172	100		46.9172	100		46.9172	115		46.9172	104		46.9172	100		46.9172	122
6.70213	27.2093		5.94485	11.9275					46.9434	115		46.9434	105		46.9434	96		46.9434	97		46.9434	120		46.9434	96		46.9434	91
6.70623	27.2345		5.94874	11.9398					46.9696	113		46.9696	101		46.9696	124		46.9696	99		46.9696	110		46.9696	124		46.9696	97
6.71024	27.2574		5.95248	11.9518					46.9958	119		46.9958	96		46.9958	85		46.9958	105		46.9958	89		46.9958	85		46.9958	127
6.71425	27.2807		5.95612	11.9633					47.022	130		47.022	87		47.022	117		47.022	129		47.022	99		47.022	117		47.022	113
6.71838	27.3046		5.95995	11.9754					47.0482	120		47.0482	115		47.0482	98		47.0482	114		47.0482	107		47.0482	98		47.0482	123
6.7226	27.3296		5.96364	11.9873					47.0744	114		47.0744	108		47.0744	85		47.0744	90		47.0744	91		47.0744	85		47.0744	102
6.72692	27.3562		5.9673	11.9988					47.1006	121		47.1006	85		47.1006	95		47.1006	113		47.1006	106		47.1006	95		47.1006	100
6.7312	27.3807		5.97111	12.011					47.1268	124		47.1268	100		47.1268	110		47.1268	123		47.1268	111		47.1268	110		47.1268	103
6.73542	27.4065		5.97469	12.022					47.153	121		47.153	107		47.153	97		47.153	99		47.153	87		47.153	97		47.153	108
6.7398	27.4329		5.97822	12.0329					47.1792	121		47.1792	97		47.1792	109		47.1792	137		47.1792	95		47.1792	109		47.1792	104
6.74376	27.4563		5.98161	12.0445					47.2054	125		47.2054	103		47.2054	116		47.2054	99		47.2054	110		47.2054	116		47.2054	107
6.74757	27.4778		5.98525	12.0553					47.2316	123		47.2316	96		47.2316	113		47.2316	108		47.2316	104		47.2316	113		47.2316	110
6.75165	27.5023		5.98898	12.0669					47.2578	118		47.2578	124		47.2578	96		47.2578	110		47.2578	90		47.2578	96		47.2578	90
6.75591	27.5278		5.99262	12.0789					47.284	119		47.284	100		47.284	102		47.284	102		47.284	98		47.284	102		47.284	117
6.76031	27.5528		5.99651	12.091					47.3102	111		47.3102	101		47.3102	95		47.3102	97		47.3102	99		47.3102	95		47.3102	91
6.76472	27.5801		6.00052	12.1037					47.3364	114		47.3364	108		47.3364	90		47.3364	122		47.3364	76		47.3364	90		47.3364	93
6.76909	27.6062		6.00441	12.1158					47.3626	127		47.3626	98		47.3626	113		47.3626	113		47.3626	109		47.3626	113		47.3626	97
6.77339	27.6323		6.00814	12.1281					47.3888	113		47.3888	87		47.3888	91		47.3888	107		47.3888	108		47.3888	91		47.3888	88
6.77744	27.6567		6.01201	12.1399					47.415	116		47.415	93		47.415	99		47.415	100		47.415	87		47.415	99		47.415	110
6.78158	27.6807		6.01591	12.1528					47.4412	104		47.4412	107		47.4412	99		47.4412	114		47.4412	96		47.4412	99		47.4412	111
6.78555	27.7045		6.01955	12.1647					47.4674	119		47.4674	91		47.4674	108		47.4674	103		47.4674	96		47.4674	108		47.4674	92
6.78964	27.7285		6.02335	12.1763					47.4936	96		47.4936	110		47.4936	90		47.4936	101		47.4936	112		47.4936	90		47.4936	93
6.79355	27.7517		6.02717	12.1884					47.5198	101		47.5198	94		47.5198	94		47.5198	94		47.5198	95		47.5198	94		47.5198	104
6.79782	27.7768		6.03092	12.2005					47.546	114		47.546	110		47.546	101		47.546	97		47.546	99		47.546	101		47.546	116
6.80206	27.8015		6.03463	12.2124					47.5722	135		47.5722	99		47.5722	94		47.5722	102		47.5722	94		47.5722	94		47.5722	122
6.80624	27.8271		6.03832	12.224					47.5984	106		47.5984	88		47.5984	79		47.5984	101		47.5984	99		47.5984	79		47.5984	113
6.81058	27.8526		6.04204	12.236					47.6246	118		47.6246	108		47.6246	91		47.6246	104		47.6246	91		47.6246	91		47.6246	115
6.8149	27.8777		6.0458	12.2482					47.6508	103		47.6508	97		47.6508	101		47.6508	117		47.6508	104		47.6508	101		47.6508	104
6.8191	27.9029		6.0494	12.2595					47.677	111		47.677	113		47.677	100		47.677	117		47.677	109		47.677	100		47.677	100
6.82331	27.9285		6.053	12.2708					47.7032	128		47.7032	109		47.7032	116		47.7032	95		47.7032	110		47.7032	116		47.7032	107
6.82748	27.9533		6.05647	12.282					47.7294	135		47.7294	137		47.7294	132		47.7294	142		47.7294	99		47.7294	132		47.7294	130
6.83166	27.9773		6.06012	12.2934					47.7556	149		47.7556	205		47.7556	177		47.7556	141		47.7556	154		47.7556	177		47.7556	123
6.83592	28.0041		6.06381	12.3047					47.7818	183		47.7818	210		47.7818	185		47.7818	159		47.7818	179		47.7818	185		47.7818	125
6.84011	28.0284		6.06757	12.317					47.808	168		47.808	183		47.808	167		47.808	180		47.808	174		47.808	167		47.808	168
6.84431	28.053		6.0712	12.3286					47.8342	169		47.8342	145		47.8342	139		47.8342	125		47.8342	152		47.8342	139		47.8342	162
6.8485	28.0783		6.07497	12.3404					47.8604	146		47.8604	150		47.8604	128		47.8604	122		47.8604	114		47.8604	128		47.8604	133
6.85273	28.1035		6.07886	12.3528					47.8866	166		47.8866	147		47.8866	147		47.8866	142		47.8866	141		47.8866	147		47.8866	146
6.85708	28.1299		6.08266	12.3655					47.9128	190		47.9128	170		47.9128	174		47.9128	143		47.9128	158		47.9128	174		47.9128	117
6.86121	28.1548		6.08648	12.3775					47.939	196		47.939	158		47.939	146		47.939	139		47.939	189		47.939	146		47.939	134
6.86555	28.18		6.09036	12.3895					47.9652	165		47.9652	147		47.9652	149		47.9652	171		47.9652	179		47.9652	149		47.9652	169
6.86971	28.2052		6.09427	12.4023					47.9914	156		47.9914	168		47.9914	156		47.9914	172		47.9914	176		47.9914	156		47.9914	146
6.87403	28.2314		6.09812	12.4145					48.0176	147		48.0176	134		48.0176	152		48.0176	181		48.0176	132		48.0176	152		48.0176	146
6.87818	28.2566		6.10193	12.4268					48.0438	139		48.0438	131		48.0438	122		48.0438	129		48.0438	124		48.0438	122		48.0438	137
6.88236	28.281		6.10574	12.4393					48.07	148		48.07	139		48.07	126		48.07	135		48.07	123		48.07	126		48.07	128
6.88635	28.3054		6.10939	12.451					48.0962	146		48.0962	124		48.0962	144		48.0962	126		48.0962	132		48.0962	144		48.0962	108
6.89037	28.3285		6.11313	12.4626					48.1224	114		48.1224	139		48.1224	131		48.1224	130		48.1224	120		48.1224	131		48.1224	119
6.89454	28.3539		6.11673	12.474					48.1486	110		48.1486	94		48.1486	102		48.1486	104		48.1486	100		48.1486	102		48.1486	118
6.89865	28.3778		6.12025	12.4853					48.1748	121		48.1748	92		48.1748	106		48.1748	89		48.1748	96		48.1748	106		48.1748	115
6.90271	28.4015		6.12397	12.4969					48.201	110		48.201	99		48.201	102		48.201	127		48.201	106		48.201	102		48.201	100
6.90676	28.4264		6.12759	12.5085					48.2272	147		48.2272	106		48.2272	97		48.2272	99		48.2272	109		48.2272	97		48.2272	102
6.91095	28.4511		6.13112	12.5198					48.2534	157		48.2534	89		48.2534	95		48.2534	112		48.2534	104		48.2534	95		48.2534	100
6.91523	28.4767		6.13476	12.5316					48.2796	121		48.2796	118		48.2796	114		48.2796	90		48.2796	100		48.2796	114		48.2796	112
6.91956	28.5026		6.1384	12.5431					48.3058	123		48.3058	110		48.3058	99		48.3058	101		48.3058	94		48.3058	99		48.3058	92
6.92385	28.5285		6.14223	12.5555					48.332	112		48.332	78		48.332	117		48.332	124		48.332	111		48.332	117		48.332	107
6.9281	28.5542		6.14582	12.5669					48.3582	120		48.3582	103		48.3582	101		48.3582	129		48.3582	91		48.3582	101		48.3582	97
6.93233	28.5798		6.14953	12.5784					48.3844	122		48.3844	108		48.3844	106		48.3844	109		48.3844	105		48.3844	106		48.3844	89
6.93652	28.605		6.15325	12.5902					48.4106	133		48.4106	116		48.4106	97		48.4106	121		48.4106	89		48.4106	97		48.4106	89
6.94065	28.6294		6.15677	12.6015					48.4368	110		48.4368	94		48.4368	99		48.4368	113		48.4368	115		48.4368	99		48.4368	91
6.94486	28.6544		6.16051	12.6132					48.463	113		48.463	103		48.463	114		48.463	95		48.463	84		48.463	114		48.463	79
6.94876	28.6786		6.16427	12.6254					48.4892	116		48.4892	88		48.4892	92		48.4892	96		48.4892	100		48.4892	92		48.4892	106
6.95299	28.7034		6.16813	12.6379					48.5154	106		48.5154	101		48.5154	86		48.5154	100		48.5154	84		48.5154	86		48.5154	98
6.95717	28.7282		6.17176	12.6494					48.5416	121		48.5416	100		48.5416	96		48.5416	107		48.5416	85		48.5416	96		48.5416	83
6.96136	28.7535		6.17555	12.6613					48.5678	105		48.5678	75		48.5678	89		48.5678	106		48.5678	92		48.5678	89		48.5678	103
6.96566	28.7794		6.17931	12.6738					48.594	100		48.594	95		48.594	103		48.594	101		48.594	88		48.594	103		48.594	102
6.96997	28.8058		6.1829	12.6852					48.6202	127		48.6202	102		48.6202	95		48.6202	82		48.6202	99		48.6202	95		48.6202	109
6.97424	28.8313		6.18666	12.697					48.6464	113		48.6464	86		48.6464	95		48.6464	92		48.6464	97		48.6464	95		48.6464	113
6.97846	28.8566		6.19034	12.7091					48.6726	117		48.6726	105		48.6726	108		48.6726	99		48.6726	105		48.6726	108		48.6726	88
6.98282	28.8833		6.19408	12.7209					48.6988	109		48.6988	106		48.6988	83		48.6988	86		48.6988	95		48.6988	83		48.6988	97
6.98701	28.9077		6.19761	12.7325					48.725	110		48.725	92		48.725	95		48.725	92		48.725	98		48.725	95		48.725	90
6.99122	28.9342		6.20133	12.7446					48.7512	102		48.7512	91		48.7512	96		48.7512	103		48.7512	101		48.7512	96		48.7512	95
6.99553	28.9587		6.20496	12.7559					48.7774	103		48.7774	100		48.7774	85		48.7774	102		48.7774	81		48.7774	85		48.7774	75
6.99971	28.9842		6.20865	12.768					48.8036	98		48.8036	87		48.8036	91		48.8036	110		48.8036	103		48.8036	91		48.8036	90
7.00392	29.0104		6.21257	12.7804					48.8298	111		48.8298	100		48.8298	81		48.8298	101		48.8298	84		48.8298	81		48.8298	78
7.00831	29.0359		6.21618	12.7923					48.856	101		48.856	95		48.856	87		48.856	105		48.856	91		48.856	87		48.856	98
7.01261	29.0617		6.21973	12.8037					48.8822	111		48.8822	97		48.8822	79		48.8822	95		48.8822	102		48.8822	79		48.8822	109
7.01705	29.0894		6.22326	12.8151					48.9084	101		48.9084	91		48.9084	90		48.9084	94		48.9084	94		48.9084	90		48.9084	100
7.02115	29.1142		6.22707	12.8271					48.9346	108		48.9346	113		48.9346	91		48.9346	94		48.9346	94		48.9346	91		48.9346	101
7.02534	29.1388		6.23102	12.84					48.9608	104		48.9608	108		48.9608	96		48.9608	90		48.9608	80		48.9608	96		48.9608	91
7.02953	29.1639		6.23473	12.852					48.987	94		48.987	92		48.987	86		48.987	95		48.987	93		48.987	86		48.987	96
7.03359	29.1885		6.23857	12.8642					49.0132	107		49.0132	103		49.0132	107		49.0132	91		49.0132	104		49.0132	107		49.0132	96
7.03792	29.2146		6.2424	12.8767					49.0394	90		49.0394	78		49.0394	94		49.0394	86		49.0394	86		49.0394	94		49.0394	93
7.04204	29.2391		6.24605	12.8887					49.0656	112		49.0656	93		49.0656	98		49.0656	96		49.0656	110		49.0656	98		49.0656	100
7.04628	29.2646		6.24978	12.9005					49.0918	116		49.0918	122		49.0918	74		49.0918	118		49.0918	113		49.0918	74		49.0918	98
7.05041	29.2901		6.2534	12.9121					49.118	129		49.118	102		49.118	96		49.118	82		49.118	106		49.118	96		49.118	89
7.05461	29.3154		6.25698	12.9239					49.1442	113		49.1442	102		49.1442	115		49.1442	117		49.1442	108		49.1442	115		49.1442	87
7.05893	29.3404		6.26051	12.9355					49.1704	130		49.1704	107		49.1704	135		49.1704	94		49.1704	102		49.1704	135		49.1704	98
7.06307	29.3658		6.26428	12.9473					49.1966	123		49.1966	107		49.1966	101		49.1966	113		49.1966	104		49.1966	101		49.1966	97
7.06708	29.3901		6.26796	12.9592					49.2228	114		49.2228	99		49.2228	114		49.2228	96		49.2228	121		49.2228	114		49.2228	114
7.0711	29.4137		6.27161	12.9712					49.249	135		49.249	114		49.249	112		49.249	115		49.249	114		49.249	112		49.249	89
7.07495	29.4377		6.27538	12.9834					49.2752	122		49.2752	126		49.2752	113		49.2752	121		49.2752	123		49.2752	113		49.2752	106
7.07893	29.4611		6.27913	12.9958					49.3014	122		49.3014	107		49.3014	121		49.3014	112		49.3014	105		49.3014	121		49.3014	116
7.08304	29.4852		6.28303	13.0086					49.3276	110		49.3276	119		49.3276	97		49.3276	116		49.3276	94		49.3276	97		49.3276	107
7.08727	29.5099		6.28678	13.0206					49.3538	102		49.3538	106		49.3538	109		49.3538	119		49.3538	92		49.3538	109		49.3538	125
7.09133	29.5355		6.2906	13.0331					49.38	122		49.38	105		49.38	95		49.38	117		49.38	111		49.38	95		49.38	95
7.09561	29.5603		6.29436	13.0448					49.4062	114		49.4062	92		49.4062	104		49.4062	106		49.4062	101		49.4062	104		49.4062	120
7.09993	29.5859		6.29804	13.0574					49.4324	102		49.4324	91		49.4324	89		49.4324	118		49.4324	108		49.4324	89		49.4324	107
7.1041	29.6112		6.30198	13.0697					49.4586	112		49.4586	121		49.4586	112		49.4586	154		49.4586	103		49.4586	112		49.4586	112
7.10838	29.6389		6.30596	13.0827					49.4848	106		49.4848	112		49.4848	91		49.4848	127		49.4848	96		49.4848	91		49.4848	119
7.11254	29.664		6.30964	13.0949					49.511	115		49.511	103		49.511	95		49.511	124		49.511	91		49.511	95		49.511	136
7.11672	29.6878		6.31336	13.107					49.5372	114		49.5372	106		49.5372	124		49.5372	116		49.5372	128		49.5372	124		49.5372	116
7.12067	29.7138		6.31698	13.1188					49.5634	97		49.5634	118		49.5634	107		49.5634	112		49.5634	114		49.5634	107		49.5634	121
7.12485	29.7373		6.32065	13.1308					49.5896	106		49.5896	115		49.5896	101		49.5896	114		49.5896	102		49.5896	101		49.5896	127
7.12894	29.7614		6.3244	13.1432					49.6158	111		49.6158	119		49.6158	110		49.6158	99		49.6158	133		49.6158	110		49.6158	103
7.13294	29.7858		6.32807	13.1544					49.642	114		49.642	113		49.642	110		49.642	107		49.642	105		49.642	110		49.642	95
7.13715	29.8111		6.33155	13.1661					49.6682	119		49.6682	140		49.6682	120		49.6682	146		49.6682	121		49.6682	120		49.6682	100
7.14142	29.8368		6.33506	13.1777					49.6944	140		49.6944	126		49.6944	129		49.6944	129		49.6944	110		49.6944	129		49.6944	102
7.1458	29.8633		6.33872	13.189					49.7206	139		49.7206	123		49.7206	131		49.7206	107		49.7206	133		49.7206	131		49.7206	102
7.14967	29.8875		6.34237	13.2009					49.7468	115		49.7468	134		49.7468	122		49.7468	126		49.7468	114		49.7468	122		49.7468	125
7.15382	29.912		6.3463	13.2133					49.773	137		49.773	150		49.773	142		49.773	126		49.773	135		49.773	142		49.773	125
7.15784	29.9367		6.35004	13.2265					49.7992	172		49.7992	152		49.7992	125		49.7992	131		49.7992	118		49.7992	125		49.7992	132
7.16197	29.9605		6.3538	13.2379					49.8254	174		49.8254	173		49.8254	146		49.8254	167		49.8254	150		49.8254	146		49.8254	131
7.16628	29.9865		6.35782	13.251					49.8516	183		49.8516	178		49.8516	175		49.8516	156		49.8516	169		49.8516	175		49.8516	128
7.1706	30.0131		6.36173	13.264					49.8778	175		49.8778	203		49.8778	186		49.8778	183		49.8778	194		49.8778	186		49.8778	141
7.17502	30.0401		6.36574	13.2771					49.904	198		49.904	219		49.904	191		49.904	222		49.904	199		49.904	191		49.904	143
7.1794	30.0664		6.36952	13.2894					49.9302	245		49.9302	248		49.9302	192		49.9302	219		49.9302	201		49.9302	192		49.9302	172
7.1835	30.0917		6.3731	13.3016					49.9564	271		49.9564	328		49.9564	245		49.9564	248		49.9564	237		49.9564	245		49.9564	204
7.18772	30.116		6.37676	13.3132					49.9826	362		49.9826	445		49.9826	354		49.9826	313		49.9826	346		49.9826	354		49.9826	216
7.19185	30.1419		6.38038	13.3253					50.0088	526		50.0088	644		50.0088	520		50.0088	458		50.0088	441		50.0088	520		50.0088	298
7.19612	30.1677		6.38403	13.3369					50.035	853		50.035	1114		50.035	780		50.035	673		50.035	714		50.035	780		50.035	388
7.20009	30.1916		6.38756	13.3486					50.0612	1432		50.0612	1743		50.0612	1438		50.0612	1134		50.0612	1181		50.0612	1438		50.0612	715
7.2041	30.2154		6.39111	13.3599					50.0874	2124		50.0874	2633		50.0874	2436		50.0874	1976		50.0874	1970		50.0874	2436		50.0874	1128
7.20817	30.2399		6.39464	13.3713					50.1136	2253		50.1136	2349		50.1136	2815		50.1136	2636		50.1136	2841		50.1136	2815		50.1136	1715
7.2124	30.2645		6.39815	13.3825					50.1398	1388		50.1398	1351		50.1398	1655		50.1398	1839		50.1398	2132		50.1398	1655		50.1398	1946
7.21673	30.2906		6.40196	13.395					50.166	874		50.166	972		50.166	887		50.166	1022		50.166	1133		50.166	887		50.166	1408
7.22121	30.3188		6.40595	13.4079					50.1922	850		50.1922	956		50.1922	811		50.1922	820		50.1922	895		50.1922	811		50.1922	877
7.22557	30.3451		6.4098	13.421					50.2184	1075		50.2184	1253		50.2184	1244		50.2184	1045		50.2184	1142		50.2184	1244		50.2184	738
7.22989	30.3718		6.41349	13.4335					50.2446	1173		50.2446	1195		50.2446	1332		50.2446	1265		50.2446	1424		50.2446	1332		50.2446	914
7.23408	30.3979		6.41727	13.4456					50.2708	767		50.2708	702		50.2708	888		50.2708	1026		50.2708	1097		50.2708	888		50.2708	977
7.23829	30.422		6.42106	13.4583					50.297	409		50.297	388		50.297	420		50.297	481		50.297	575		50.297	420		50.297	727
7.24248	30.4478		6.42467	13.47					50.3232	253		50.3232	246		50.3232	257		50.3232	256		50.3232	317		50.3232	257		50.3232	358
7.2464	30.4721		6.42845	13.4822					50.3494	209		50.3494	181		50.3494	171		50.3494	189		50.3494	226		50.3494	171		50.3494	240
7.25038	30.496		6.43212	13.4942					50.3756	171		50.3756	150		50.3756	170		50.3756	162		50.3756	192		50.3756	170		50.3756	171
7.25459	30.5205		6.43574	13.5061					50.4018	140		50.4018	142		50.4018	140		50.4018	161		50.4018	185		50.4018	140		50.4018	163
7.25887	30.546		6.43948	13.5183					50.428	158		50.428	164		50.428	122		50.428	116		50.428	160		50.428	122		50.428	152
7.26285	30.5724		6.4432	13.5306					50.4542	125		50.4542	114		50.4542	149		50.4542	133		50.4542	112		50.4542	149		50.4542	124
7.26711	30.5965		6.44684	13.5426					50.4804	131		50.4804	131		50.4804	123		50.4804	114		50.4804	107		50.4804	123		50.4804	133
7.27136	30.6216		6.45056	13.5547					50.5066	122		50.5066	116		50.5066	122		50.5066	105		50.5066	133		50.5066	122		50.5066	115
7.27579	30.6486		6.45423	13.5668					50.5328	102		50.5328	121		50.5328	100		50.5328	90		50.5328	110		50.5328	100		50.5328	97
7.28045	30.6773		6.45805	13.5793					50.559	114		50.559	116		50.559	115		50.559	106		50.559	108		50.559	115		50.559	93
7.28485	30.7044		6.46179	13.5916					50.5852	109		50.5852	117		50.5852	116		50.5852	95		50.5852	89		50.5852	116		50.5852	107
7.28947	30.7334		6.46571	13.6043					50.6114	118		50.6114	109		50.6114	111		50.6114	109		50.6114	123		50.6114	111		50.6114	90
7.29371	30.7595		6.46967	13.6174					50.6376	97		50.6376	94		50.6376	99		50.6376	96		50.6376	91		50.6376	99		50.6376	89
7.29787	30.7841		6.47347	13.6299					50.6638	111		50.6638	102		50.6638	92		50.6638	116		50.6638	107		50.6638	92		50.6638	96
7.30191	30.8087		6.47731	13.6421					50.69	120		50.69	97		50.69	105		50.69	94		50.69	108		50.69	105		50.69	90
7.30568	30.8309		6.48112	13.6551					50.7162	126		50.7162	103		50.7162	108		50.7162	101		50.7162	98		50.7162	108		50.7162	95
7.3097	30.8548		6.4849	13.6674					50.7424	100		50.7424	109		50.7424	104		50.7424	106		50.7424	92		50.7424	104		50.7424	107
7.31354	30.8784		6.48854	13.6798					50.7686	104		50.7686	97		50.7686	117		50.7686	95		50.7686	84		50.7686	117		50.7686	93
7.31737	30.9014		6.49213	13.6915					50.7948	88		50.7948	89		50.7948	80		50.7948	98		50.7948	97		50.7948	80		50.7948	91
7.32129	30.9245		6.49562	13.703					50.821	105		50.821	88		50.821	112		50.821	88		50.821	103		50.821	112		50.821	95
7.32545	30.9481		6.49924	13.7151					50.8472	92		50.8472	98		50.8472	124		50.8472	109		50.8472	106		50.8472	124		50.8472	84
7.32957	30.9742		6.50289	13.7269					50.8734	115		50.8734	84		50.8734	84		50.8734	97		50.8734	98		50.8734	84		50.8734	90
7.33378	30.9994		6.50623	13.7379					50.8996	101		50.8996	109		50.8996	92		50.8996	93		50.8996	101		50.8996	92		50.8996	81
7.33815	31.0252		6.50996	13.7495					50.9258	109		50.9258	91		50.9258	88		50.9258	103		50.9258	106		50.9258	88		50.9258	90
7.34249	31.052		6.51355	13.762					50.952	109		50.952	97		50.952	94		50.952	102		50.952	107		50.952	94		50.952	96
7.34692	31.0796		6.51737	13.7743					50.9782	121		50.9782	89		50.9782	109		50.9782	115		50.9782	79		50.9782	109		50.9782	96
7.35114	31.1051		6.52105	13.7861					51.0044	101		51.0044	113		51.0044	78		51.0044	104		51.0044	104		51.0044	78		51.0044	96
7.35528	31.1311		6.52472	13.7983					51.0306	88		51.0306	109		51.0306	86		51.0306	101		51.0306	98		51.0306	86		51.0306	79
7.35943	31.1553		6.52849	13.8104					51.0568	98		51.0568	101		51.0568	108		51.0568	83		51.0568	110		51.0568	108		51.0568	98
7.36364	31.1812		6.53243	13.8234					51.083	99		51.083	84		51.083	96		51.083	89		51.083	89		51.083	96		51.083	98
7.36805	31.2081		6.53631	13.8363					51.1092	103		51.1092	81		51.1092	88		51.1092	83		51.1092	96		51.1092	88		51.1092	92
7.3723	31.2335		6.54024	13.8492					51.1354	94		51.1354	95		51.1354	77		51.1354	81		51.1354	82		51.1354	77		51.1354	98
7.37638	31.2591		6.54396	13.8619					51.1616	122		51.1616	79		51.1616	89		51.1616	84		51.1616	90		51.1616	89		51.1616	89
7.38084	31.2853		6.54778	13.8746					51.1878	104		51.1878	105		51.1878	96		51.1878	84		51.1878	94		51.1878	96		51.1878	93
7.3851	31.3113		6.55143	13.8867					51.214	112		51.214	110		51.214	97		51.214	109		51.214	115		51.214	97		51.214	80
7.38933	31.3368		6.5551	13.8988					51.2402	102		51.2402	92		51.2402	86		51.2402	100		51.2402	93		51.2402	86		51.2402	105
7.39362	31.3634		6.55868	13.9103					51.2664	95		51.2664	94		51.2664	99		51.2664	74		51.2664	92		51.2664	99		51.2664	74
7.39778	31.3879		6.5622	13.9219					51.2926	87		51.2926	73		51.2926	95		51.2926	111		51.2926	90		51.2926	95		51.2926	80
7.40205	31.4137		6.56588	13.9339					51.3188	100		51.3188	85		51.3188	87		51.3188	91		51.3188	100		51.3188	87		51.3188	88
7.40627	31.44		6.56946	13.946					51.345	82		51.345	93		51.345	76		51.345	74		51.345	93		51.345	76		51.345	92
7.41058	31.4651		6.5731	13.9576					51.3712	96		51.3712	90		51.3712	97		51.3712	91		51.3712	90		51.3712	97		51.3712	97
7.41473	31.4909		6.57684	13.9702					51.3974	102		51.3974	92		51.3974	74		51.3974	121		51.3974	74		51.3974	74		51.3974	69
7.41883	31.5171		6.58049	13.9823					51.4236	99		51.4236	78		51.4236	89		51.4236	87		51.4236	88		51.4236	89		51.4236	104
7.42315	31.5418		6.58437	13.9949					51.4498	113		51.4498	85		51.4498	96		51.4498	95		51.4498	81		51.4498	96		51.4498	109
7.42725	31.5672		6.58829	14.0078					51.476	114		51.476	94		51.476	89		51.476	76		51.476	87		51.476	89		51.476	96
7.43138	31.5919		6.59216	14.0208					51.5022	116		51.5022	92		51.5022	88		51.5022	77		51.5022	105		51.5022	88		51.5022	100
7.43542	31.6175		6.59585	14.0327					51.5284	92		51.5284	100		51.5284	93		51.5284	103		51.5284	88		51.5284	93		51.5284	71
7.43951	31.6419		6.59951	14.0454					51.5546	92		51.5546	99		51.5546	106		51.5546	96		51.5546	85		51.5546	106		51.5546	72
7.44365	31.6663		6.60296	14.0569					51.5808	101		51.5808	89		51.5808	88		51.5808	83		51.5808	92		51.5808	88		51.5808	104
7.44788	31.6918		6.60642	14.0679					51.607	98		51.607	92		51.607	90		51.607	106		51.607	84		51.607	90		51.607	99
7.45199	31.7166		6.61008	14.0794					51.6332	91		51.6332	98		51.6332	96		51.6332	87		51.6332	99		51.6332	96		51.6332	95
7.4562	31.7413		6.61379	14.0915					51.6594	94		51.6594	82		51.6594	99		51.6594	102		51.6594	91		51.6594	99		51.6594	92
7.46059	31.7692		6.61765	14.1045					51.6856	90		51.6856	92		51.6856	95		51.6856	110		51.6856	88		51.6856	95		51.6856	102
7.4649	31.7961		6.62129	14.1168					51.7118	95		51.7118	79		51.7118	99		51.7118	92		51.7118	80		51.7118	99		51.7118	80
7.46923	31.8214		6.62534	14.13					51.738	105		51.738	78		51.738	100		51.738	103		51.738	80		51.738	100		51.738	99
7.47351	31.8476		6.62946	14.1437					51.7642	107		51.7642	79		51.7642	86		51.7642	90		51.7642	98		51.7642	86		51.7642	99
7.47757	31.8735		6.63314	14.1558					51.7904	93		51.7904	81		51.7904	80		51.7904	81		51.7904	109		51.7904	80		51.7904	72
7.48167	31.8982		6.63686	14.1686					51.8166	91		51.8166	85		51.8166	87		51.8166	69		51.8166	77		51.8166	87		51.8166	76
7.48571	31.9222		6.64037	14.1806					51.8428	98		51.8428	100		51.8428	86		51.8428	96		51.8428	75		51.8428	86		51.8428	93
7.48985	31.9475		6.64411	14.1924					51.869	81		51.869	83		51.869	114		51.869	116		51.869	84		51.869	114		51.869	68
7.49398	31.9727		6.64772	14.2044					51.8952	81		51.8952	75		51.8952	92		51.8952	95		51.8952	100		51.8952	92		51.8952	87
7.49809	31.9977		6.65146	14.2169					51.9214	92		51.9214	80		51.9214	87		51.9214	91		51.9214	90		51.9214	87		51.9214	82
7.50206	32.0224		6.65499	14.2288					51.9476	88		51.9476	69		51.9476	90		51.9476	95		51.9476	109		51.9476	90		51.9476	98
7.50586	32.0452		6.65846	14.2401					51.9738	87		51.9738	94		51.9738	85		51.9738	96		51.9738	86		51.9738	85		51.9738	100
7.50996	32.0695		6.66198	14.2517					52	89		52	74		52	81		52	100		52	83		52	81		52	95
7.51387	32.0934		6.66578	14.2646					52.0262	109		52.0262	82		52.0262	85		52.0262	85		52.0262	99		52.0262	85		52.0262	92
7.51807	32.1194		6.6698	14.2779					52.0524	99		52.0524	84		52.0524	79		52.0524	102		52.0524	74		52.0524	79		52.0524	78
7.52221	32.1441		6.67371	14.2913					52.0786	116		52.0786	76		52.0786	86		52.0786	109		52.0786	81		52.0786	86		52.0786	72
7.5266	32.1712		6.67751	14.3043					52.1048	91		52.1048	77		52.1048	78		52.1048	95		52.1048	85		52.1048	78		52.1048	73
7.5309	32.1976		6.6812	14.3165					52.131	95		52.131	80		52.131	84		52.131	95		52.131	87		52.131	84		52.131	85
7.53537	32.2251		6.68478	14.3286					52.1572	91		52.1572	73		52.1572	97		52.1572	78		52.1572	87		52.1572	97		52.1572	82
7.53953	32.2513		6.6884	14.3404					52.1834	78		52.1834	89		52.1834	76		52.1834	92		52.1834	89		52.1834	76		52.1834	97
7.54392	32.2783		6.692	14.3528					52.2096	101		52.2096	97		52.2096	85		52.2096	79		52.2096	96		52.2096	85		52.2096	92
7.54789	32.3034		6.69577	14.3653					52.2358	95		52.2358	74		52.2358	99		52.2358	91		52.2358	84		52.2358	99		52.2358	95
7.55192	32.3276		6.69965	14.3782					52.262	108		52.262	94		52.262	73		52.262	94		52.262	100		52.262	73		52.262	90
7.55591	32.3522		6.70355	14.3918					52.2882	104		52.2882	85		52.2882	106		52.2882	100		52.2882	83		52.2882	106		52.2882	102
7.55991	32.3768		6.70738	14.4044					52.3144	95		52.3144	73		52.3144	92		52.3144	90		52.3144	72		52.3144	92		52.3144	88
7.56391	32.4008		6.7113	14.4178					52.3406	92		52.3406	80		52.3406	97		52.3406	90		52.3406	97		52.3406	97		52.3406	97
7.5682	32.4264		6.7149	14.4304					52.3668	99		52.3668	87		52.3668	100		52.3668	92		52.3668	97		52.3668	100		52.3668	84
7.57257	32.453		6.71868	14.4426					52.393	101		52.393	88		52.393	90		52.393	89		52.393	107		52.393	90		52.393	92
7.57646	32.4779		6.72234	14.455					52.4192	115		52.4192	93		52.4192	90		52.4192	112		52.4192	78		52.4192	90		52.4192	92
7.58062	32.5032		6.72601	14.4672					52.4454	122		52.4454	108		52.4454	115		52.4454	100		52.4454	91		52.4454	115		52.4454	98
7.58469	32.5285		6.72963	14.4796					52.4716	98		52.4716	94		52.4716	105		52.4716	96		52.4716	81		52.4716	105		52.4716	89
7.58877	32.5531		6.73317	14.4917					52.4978	102		52.4978	90		52.4978	95		52.4978	107		52.4978	110		52.4978	95		52.4978	103
7.59313	32.5798		6.73684	14.5039					52.524	118		52.524	88		52.524	101		52.524	93		52.524	93		52.524	101		52.524	98
7.59752	32.6073		6.74038	14.5162					52.5502	131		52.5502	103		52.5502	90		52.5502	116		52.5502	95		52.5502	90		52.5502	97
7.60187	32.6332		6.74417	14.5284					52.5764	113		52.5764	112		52.5764	112		52.5764	116		52.5764	120		52.5764	112		52.5764	104
7.60612	32.6603		6.74805	14.5419					52.6026	118		52.6026	114		52.6026	109		52.6026	104		52.6026	99		52.6026	109		52.6026	93
7.61047	32.6861		6.75185	14.555					52.6288	123		52.6288	106		52.6288	106		52.6288	135		52.6288	115		52.6288	106		52.6288	124
7.61467	32.7125		6.75557	14.5676					52.655	118		52.655	90		52.655	114		52.655	144		52.655	95		52.655	114		52.655	110
7.61892	32.7382		6.7593	14.58					52.6812	118		52.6812	110		52.6812	140		52.6812	122		52.6812	101		52.6812	140		52.6812	134
7.62328	32.7654		6.76311	14.5933					52.7074	146		52.7074	110		52.7074	128		52.7074	150		52.7074	119		52.7074	128		52.7074	159
7.62744	32.7904		6.76674	14.6055					52.7336	129		52.7336	127		52.7336	123		52.7336	157		52.7336	112		52.7336	123		52.7336	168
7.63169	32.8172		6.77037	14.6178					52.7598	135		52.7598	126		52.7598	128		52.7598	157		52.7598	118		52.7598	128		52.7598	182
7.63575	32.8422		6.77393	14.63					52.786	140		52.786	119		52.786	142		52.786	146		52.786	117		52.786	142		52.786	169
7.63983	32.867		6.77742	14.6417					52.8122	131		52.8122	149		52.8122	152		52.8122	158		52.8122	137		52.8122	152		52.8122	183
7.64402	32.892		6.78106	14.6539					52.8384	142		52.8384	119		52.8384	160		52.8384	159		52.8384	107		52.8384	160		52.8384	173
7.64824	32.9181		6.78462	14.6659					52.8646	160		52.8646	130		52.8646	130		52.8646	149		52.8646	117		52.8646	130		52.8646	160
7.65253	32.9439		6.78841	14.6785					52.8908	140		52.8908	118		52.8908	149		52.8908	159		52.8908	107		52.8908	149		52.8908	173
7.65675	32.9689		6.79212	14.6916					52.917	146		52.917	137		52.917	158		52.917	137		52.917	121		52.917	158		52.917	171
7.66096	32.9967		6.79603	14.7046					52.9432	159		52.9432	112		52.9432	137		52.9432	134		52.9432	116		52.9432	137		52.9432	162
7.66529	33.0227		6.7998	14.7173					52.9694	139		52.9694	112		52.9694	130		52.9694	147		52.9694	108		52.9694	130		52.9694	134
7.66941	33.0472		6.8036	14.7307					52.9956	125		52.9956	128		52.9956	122		52.9956	145		52.9956	115		52.9956	122		52.9956	132
7.67352	33.072		6.80741	14.7438					53.0218	154		53.0218	116		53.0218	115		53.0218	118		53.0218	130		53.0218	115		53.0218	123
7.67773	33.099		6.81117	14.7563					53.048	133		53.048	112		53.048	112		53.048	110		53.048	101		53.048	112		53.048	134
7.68202	33.1244		6.8148	14.7688					53.0742	134		53.0742	110		53.0742	107		53.0742	112		53.0742	107		53.0742	107		53.0742	123
7.68616	33.1487		6.81845	14.7813					53.1004	152		53.1004	111		53.1004	111		53.1004	120		53.1004	124		53.1004	111		53.1004	113
7.69033	33.1758		6.82202	14.7935					53.1266	136		53.1266	107		53.1266	125		53.1266	131		53.1266	117		53.1266	125		53.1266	97
7.69469	33.2016		6.82575	14.8059					53.1528	133		53.1528	114		53.1528	138		53.1528	129		53.1528	120		53.1528	138		53.1528	112
7.69889	33.227		6.82954	14.8191					53.179	146		53.179	122		53.179	138		53.179	130		53.179	119		53.179	138		53.179	131
7.70304	33.2507		6.83339	14.8318					53.2052	140		53.2052	102		53.2052	124		53.2052	124		53.2052	124		53.2052	124		53.2052	113
7.7073	33.2754		6.83711	14.8447					53.2314	164		53.2314	142		53.2314	119		53.2314	164		53.2314	127		53.2314	119		53.2314	130
7.71133	33.2985		6.84079	14.8577					53.2576	170		53.2576	126		53.2576	145		53.2576	160		53.2576	118		53.2576	145		53.2576	142
7.71556	33.3221		6.84461	14.8707					53.2838	179		53.2838	165		53.2838	148		53.2838	153		53.2838	152		53.2838	148		53.2838	154
7.71972	33.3471		6.84839	14.8834					53.31	179		53.31	177		53.31	149		53.31	171		53.31	170		53.31	149		53.31	111
7.72421	33.3745		6.85205	14.896					53.3362	226		53.3362	201		53.3362	153		53.3362	158		53.3362	176		53.3362	153		53.3362	143
7.7284	33.3999		6.85559	14.9083					53.3624	228		53.3624	180		53.3624	154		53.3624	189		53.3624	206		53.3624	154		53.3624	168
7.73262	33.4256		6.85917	14.92					53.3886	260		53.3886	193		53.3886	197		53.3886	153		53.3886	162		53.3886	197		53.3886	164
7.73697	33.4512		6.8629	14.9327					53.4148	286		53.4148	237		53.4148	196		53.4148	208		53.4148	216		53.4148	196		53.4148	175
7.7412	33.4766		6.86646	14.9451					53.441	339		53.441	227		53.441	228		53.441	234		53.441	235		53.441	228		53.441	187
7.74563	33.504		6.87026	14.9578					53.4672	404		53.4672	300		53.4672	230		53.4672	261		53.4672	308		53.4672	230		53.4672	228
7.75011	33.5307		6.87395	14.9705					53.4934	512		53.4934	401		53.4934	307		53.4934	310		53.4934	397		53.4934	307		53.4934	232
7.75417	33.5562		6.87771	14.9829					53.5196	656		53.5196	522		53.5196	412		53.5196	387		53.5196	602		53.5196	412		53.5196	280
7.75829	33.5811		6.88157	14.9968					53.5458	861		53.5458	820		53.5458	611		53.5458	516		53.5458	830		53.5458	611		53.5458	387
7.76214	33.6043		6.8853	15.0095					53.572	1291		53.572	1246		53.572	1038		53.572	811		53.572	1380		53.572	1038		53.572	541
7.76621	33.6284		6.88915	15.0222					53.5982	1743		53.5982	1806		53.5982	1661		53.5982	1381		53.5982	2158		53.5982	1661		53.5982	914
7.77004	33.6512		6.89284	15.0353					53.6244	1858		53.6244	2160		53.6244	2409		53.6244	2187		53.6244	2269		53.6244	2409		53.6244	1534
7.77392	33.6749		6.89673	15.0487					53.6506	1565		53.6506	1570		53.6506	2078		53.6506	2273		53.6506	1412		53.6506	2078		53.6506	2198
7.77788	33.6996		6.90026	15.0608					53.6768	1140		53.6768	980		53.6768	1082		53.6768	1397		53.6768	964		53.6768	1082		53.6768	2001
7.78192	33.7231		6.90365	15.0714					53.703	1174		53.703	912		53.703	797		53.703	887		53.703	905		53.703	797		53.703	1148
7.78621	33.748		6.90724	15.0828					53.7292	1295		53.7292	1002		53.7292	925		53.7292	866		53.7292	1195		53.7292	925		53.7292	842
7.79057	33.7754		6.91079	15.0949					53.7554	1480		53.7554	1240		53.7554	1179		53.7554	1141		53.7554	1341		53.7554	1179		53.7554	895
7.79499	33.8026		6.91457	15.1076					53.7816	1602		53.7816	1208		53.7816	1278		53.7816	1414		53.7816	1073		53.7816	1278		53.7816	1094
7.79929	33.8289		6.91819	15.1202					53.8078	1552		53.8078	891		53.8078	969		53.8078	1131		53.8078	811		53.8078	969		53.8078	1276
7.80344	33.8545		6.92207	15.1331					53.834	1898		53.834	878		53.834	706		53.834	860		53.834	810		53.834	706		53.834	941
7.80777	33.8802		6.92612	15.1469					53.8602	2451		53.8602	1070		53.8602	778		53.8602	823		53.8602	1023		53.8602	778		53.8602	700
7.81195	33.906		6.9299	15.1601					53.8864	3132		53.8864	1347		53.8864	1013		53.8864	1117		53.8864	1365		53.8864	1013		53.8864	607
7.81602	33.9309		6.93384	15.1735					53.9126	3647		53.9126	1581		53.9126	1561		53.9126	1695		53.9126	1883		53.9126	1561		53.9126	821
7.82033	33.9573		6.93751	15.1866					53.9388	3466		53.9388	1647		53.9388	1953		53.9388	2502		53.9388	1878		53.9388	1953		53.9388	1325
7.82445	33.9837		6.94108	15.1985					53.965	2881		53.965	1334		53.965	1900		53.965	2751		53.965	1301		53.965	1900		53.965	1791
7.82845	34.0072		6.94471	15.2111					53.9912	2206		53.9912	968		53.9912	1243		53.9912	2082		53.9912	905		53.9912	1243		53.9912	1866
7.83252	34.0324		6.94826	15.2232					54.0174	2100		54.0174	861		54.0174	765		54.0174	1296		54.0174	783		54.0174	765		54.0174	1313
7.83696	34.0596		6.95178	15.2347					54.0436	2004		54.0436	846		54.0436	776		54.0436	1054		54.0436	880		54.0436	776		54.0436	891
7.84101	34.0838		6.95533	15.2475					54.0698	1960		54.0698	918		54.0698	864		54.0698	1117		54.0698	964		54.0698	864		54.0698	732
7.84526	34.1105		6.95908	15.2598					54.096	1587		54.096	728		54.096	912		54.096	1390		54.096	837		54.096	912		54.096	883
7.84967	34.1376		6.96263	15.2717					54.1222	1117		54.1222	586		54.1222	839		54.1222	1268		54.1222	512		54.1222	839		54.1222	1009
7.85388	34.1635		6.96634	15.285					54.1484	729		54.1484	351		54.1484	490		54.1484	812		54.1484	348		54.1484	490		54.1484	828
7.85808	34.1891		6.97005	15.2972					54.1746	494		54.1746	223		54.1746	274		54.1746	433		54.1746	226		54.1746	274		54.1746	525
7.86219	34.2155		6.97411	15.3111					54.2008	377		54.2008	162		54.2008	230		54.2008	279		54.2008	197		54.2008	230		54.2008	299
7.86651	34.2421		6.97815	15.325					54.227	289		54.227	154		54.227	139		54.227	231		54.227	136		54.227	139		54.227	184
7.87054	34.2663		6.98198	15.3384					54.2532	252		54.2532	156		54.2532	151		54.2532	178		54.2532	134		54.2532	151		54.2532	165
7.87468	34.2917		6.98574	15.3509					54.2794	218		54.2794	111		54.2794	136		54.2794	152		54.2794	137		54.2794	136		54.2794	148
7.87875	34.3168		6.98961	15.364					54.3056	155		54.3056	134		54.3056	148		54.3056	162		54.3056	130		54.3056	148		54.3056	133
7.8828	34.3417		6.99331	15.3772					54.3318	162		54.3318	116		54.3318	109		54.3318	139		54.3318	117		54.3318	109		54.3318	109
7.88688	34.3663		6.99714	15.3898					54.358	148		54.358	113		54.358	120		54.358	129		54.358	110		54.358	120		54.358	103
7.89095	34.3918		7.00071	15.4022					54.3842	120		54.3842	107		54.3842	114		54.3842	120		54.3842	106		54.3842	114		54.3842	112
7.89523	34.4174		7.00432	15.4144					54.4104	143		54.4104	107		54.4104	135		54.4104	105		54.4104	126		54.4104	135		54.4104	101
7.89958	34.4445		7.00789	15.4264					54.4366	122		54.4366	94		54.4366	102		54.4366	117		54.4366	112		54.4366	102		54.4366	100
7.9039	34.4719		7.01161	15.4392					54.4628	144		54.4628	98		54.4628	100		54.4628	114		54.4628	88		54.4628	100		54.4628	88
7.9081	34.4987		7.01538	15.4518					54.489	122		54.489	100		54.489	88		54.489	106		54.489	121		54.489	88		54.489	105
7.91229	34.5228		7.01908	15.4647					54.5152	113		54.5152	89		54.5152	98		54.5152	99		54.5152	102		54.5152	98		54.5152	88
7.91626	34.5493		7.02285	15.4778					54.5414	117		54.5414	98		54.5414	101		54.5414	102		54.5414	103		54.5414	101		54.5414	105
7.92028	34.5732		7.02685	15.4913					54.5676	134		54.5676	92		54.5676	104		54.5676	123		54.5676	100		54.5676	104		54.5676	107
7.92449	34.5991		7.03055	15.5042					54.5938	107		54.5938	97		54.5938	87		54.5938	99		54.5938	85		54.5938	87		54.5938	81
7.9284	34.6245		7.03434	15.5172					54.62	98		54.62	96		54.62	102		54.62	136		54.62	96		54.62	102		54.62	97
7.93244	34.6487		7.03823	15.5306					54.6462	122		54.6462	103		54.6462	112		54.6462	115		54.6462	102		54.6462	112		54.6462	100
7.9366	34.6739		7.04199	15.5439					54.6724	90		54.6724	95		54.6724	92		54.6724	111		54.6724	103		54.6724	92		54.6724	107
7.94072	34.6997		7.04571	15.556					54.6986	104		54.6986	101		54.6986	90		54.6986	95		54.6986	92		54.6986	90		54.6986	120
7.94508	34.727		7.04942	15.5689					54.7248	113		54.7248	89		54.7248	131		54.7248	113		54.7248	88		54.7248	131		54.7248	160
7.94934	34.7531		7.05307	15.5817					54.751	132		54.751	94		54.751	142		54.751	116		54.751	124		54.751	142		54.751	171
7.95349	34.7791		7.05656	15.5938					54.7772	116		54.7772	119		54.7772	115		54.7772	154		54.7772	98		54.7772	115		54.7772	166
7.95777	34.8059		7.06023	15.6059					54.8034	108		54.8034	109		54.8034	118		54.8034	121		54.8034	104		54.8034	118		54.8034	167
7.96196	34.8314		7.06394	15.6185					54.8296	103		54.8296	105		54.8296	115		54.8296	134		54.8296	102		54.8296	115		54.8296	147
7.9662	34.8576		7.06761	15.6311					54.8558	87		54.8558	118		54.8558	96		54.8558	120		54.8558	97		54.8558	96		54.8558	144
7.97034	34.8843		7.07126	15.6439					54.882	109		54.882	98		54.882	105		54.882	117		54.882	81		54.882	105		54.882	121
7.97449	34.9097		7.07503	15.6568					54.9082	114		54.9082	97		54.9082	111		54.9082	102		54.9082	89		54.9082	111		54.9082	138
7.97882	34.9356		7.07898	15.6701					54.9344	103		54.9344	99		54.9344	100		54.9344	128		54.9344	78		54.9344	100		54.9344	136
7.98297	34.9629		7.08292	15.6837					54.9606	90		54.9606	110		54.9606	105		54.9606	120		54.9606	84		54.9606	105		54.9606	119
7.98723	34.9881		7.0868	15.6973					54.9868	118		54.9868	99		54.9868	131		54.9868	122		54.9868	92		54.9868	131		54.9868	142
7.99141	35.0146		7.09075	15.7111					55.013	112		55.013	97		55.013	120		55.013	136		55.013	80		55.013	120		55.013	133
7.99572	35.0407		7.09461	15.7244					55.0392	113		55.0392	96		55.0392	120		55.0392	124		55.0392	105		55.0392	120		55.0392	155
7.99997	35.0674		7.09867	15.7381					55.0654	97		55.0654	106		55.0654	118		55.0654	125		55.0654	112		55.0654	118		55.0654	165
8.00404	35.0936		7.10241	15.7516					55.0916	111		55.0916	106		55.0916	127		55.0916	124		55.0916	97		55.0916	127		55.0916	152
8.0082	35.1185		7.10606	15.7642					55.1178	84		55.1178	109		55.1178	121		55.1178	138		55.1178	87		55.1178	121		55.1178	154
8.01213	35.1416		7.10972	15.7764					55.144	119		55.144	111		55.144	115		55.144	142		55.144	102		55.144	115		55.144	139
8.01635	35.1675		7.11334	15.7891					55.1702	89		55.1702	93		55.1702	133		55.1702	95		55.1702	102		55.1702	133		55.1702	141
8.02052	35.1947		7.11676	15.8009					55.1964	100		55.1964	86		55.1964	120		55.1964	109		55.1964	76		55.1964	120		55.1964	138
8.02465	35.2206		7.12009	15.8123					55.2226	102		55.2226	109		55.2226	112		55.2226	106		55.2226	73		55.2226	112		55.2226	106
8.02889	35.2452		7.12363	15.824					55.2488	104		55.2488	105		55.2488	92		55.2488	105		55.2488	84		55.2488	92		55.2488	125
8.03302	35.272		7.12691	15.8354					55.275	93		55.275	107		55.275	99		55.275	117		55.275	103		55.275	99		55.275	136
8.03737	35.2985		7.13048	15.8474					55.3012	78		55.3012	91		55.3012	100		55.3012	104		55.3012	87		55.3012	100		55.3012	135
8.04198	35.3259		7.13416	15.86					55.3274	93		55.3274	86		55.3274	108		55.3274	102		55.3274	115		55.3274	108		55.3274	104
8.04648	35.3563		7.13794	15.873					55.3536	91		55.3536	115		55.3536	89		55.3536	121		55.3536	87		55.3536	89		55.3536	115
8.05087	35.3828		7.1419	15.8868					55.3798	100		55.3798	109		55.3798	90		55.3798	115		55.3798	93		55.3798	90		55.3798	102
8.05512	35.4092		7.14582	15.9002					55.406	98		55.406	101		55.406	95		55.406	103		55.406	108		55.406	95		55.406	96
8.05946	35.4367		7.14971	15.9131					55.4322	105		55.4322	113		55.4322	99		55.4322	106		55.4322	105		55.4322	99		55.4322	97
8.06374	35.463		7.15341	15.927					55.4584	115		55.4584	95		55.4584	100		55.4584	114		55.4584	89		55.4584	100		55.4584	101
8.06776	35.4877		7.15713	15.94					55.4846	95		55.4846	96		55.4846	117		55.4846	102		55.4846	115		55.4846	117		55.4846	112
8.07195	35.5132		7.16093	15.9534					55.5108	114		55.5108	94		55.5108	100		55.5108	97		55.5108	97		55.5108	100		55.5108	95
8.07597	35.539		7.16462	15.9658					55.537	85		55.537	89		55.537	98		55.537	122		55.537	102		55.537	98		55.537	86
8.08017	35.5646		7.1683	15.9783					55.5632	88		55.5632	93		55.5632	81		55.5632	101		55.5632	91		55.5632	81		55.5632	100
8.08401	35.5881		7.17192	15.991					55.5894	77		55.5894	104		55.5894	88		55.5894	84		55.5894	82		55.5894	88		55.5894	97
8.08792	35.6117		7.17556	16.0036					55.6156	92		55.6156	84		55.6156	71		55.6156	93		55.6156	86		55.6156	71		55.6156	75
8.09202	35.6362		7.17926	16.0162					55.6418	93		55.6418	73		55.6418	93		55.6418	82		55.6418	99		55.6418	93		55.6418	94
8.0961	35.6618		7.1828	16.0283					55.668	87		55.668	89		55.668	87		55.668	96		55.668	90		55.668	87		55.668	94
8.1004	35.6878		7.18658	16.0413					55.6942	78		55.6942	83		55.6942	72		55.6942	93		55.6942	81		55.6942	72		55.6942	72
8.10466	35.7152		7.19014	16.0532					55.7204	83		55.7204	95		55.7204	69		55.7204	90		55.7204	87		55.7204	69		55.7204	86
8.10915	35.7419		7.19382	16.0663					55.7466	104		55.7466	82		55.7466	80		55.7466	94		55.7466	85		55.7466	80		55.7466	82
8.11375	35.7708		7.19742	16.0788					55.7728	90		55.7728	97		55.7728	95		55.7728	83		55.7728	73		55.7728	95		55.7728	94
8.11805	35.799		7.20108	16.0914					55.799	89		55.799	105		55.799	95		55.799	90		55.799	80		55.799	95		55.799	77
8.12266	35.8279		7.20484	16.1039					55.8252	96		55.8252	79		55.8252	81		55.8252	77		55.8252	83		55.8252	81		55.8252	76
8.12684	35.8543		7.20844	16.1172					55.8514	85		55.8514	88		55.8514	81		55.8514	89		55.8514	77		55.8514	81		55.8514	84
8.13104	35.8805		7.21233	16.1301					55.8776	101		55.8776	77		55.8776	91		55.8776	73		55.8776	91		55.8776	91		55.8776	81
8.13517	35.9054		7.2162	16.1439					55.9038	94		55.9038	86		55.9038	89		55.9038	82		55.9038	64		55.9038	89		55.9038	96
8.13928	35.93		7.22009	16.1572					55.93	80		55.93	89		55.93	94		55.93	87		55.93	108		55.93	94		55.93	70
8.14355	35.957		7.22402	16.1714					55.9562	87		55.9562	85		55.9562	62		55.9562	91		55.9562	74		55.9562	62		55.9562	93
8.14753	35.9819		7.22792	16.1847					55.9824	83		55.9824	88		55.9824	88		55.9824	107		55.9824	81		55.9824	88		55.9824	82
8.15164	36.0074		7.23172	16.1982					56.0086	113		56.0086	102		56.0086	102		56.0086	87		56.0086	82		56.0086	102		56.0086	86
8.1557	36.0313		7.23538	16.2109					56.0348	85		56.0348	99		56.0348	87		56.0348	99		56.0348	92		56.0348	87		56.0348	86
8.15972	36.0577		7.23911	16.2239					56.061	81		56.061	72		56.061	92		56.061	115		56.061	73		56.061	92		56.061	71
8.16384	36.0824		7.24277	16.2365					56.0872	94		56.0872	76		56.0872	80		56.0872	81		56.0872	88		56.0872	80		56.0872	88
8.16796	36.1086		7.24622	16.249					56.1134	113		56.1134	85		56.1134	96		56.1134	91		56.1134	79		56.1134	96		56.1134	102
8.17212	36.1342		7.24975	16.2606					56.1396	93		56.1396	87		56.1396	104		56.1396	75		56.1396	80		56.1396	104		56.1396	86
8.17608	36.1581		7.25313	16.2727					56.1658	83		56.1658	96		56.1658	93		56.1658	86		56.1658	88		56.1658	93		56.1658	104
8.18023	36.1839		7.25678	16.2849					56.192	101		56.192	87		56.192	83		56.192	102		56.192	90		56.192	83		56.192	84
8.18449	36.2096		7.26032	16.2976					56.2182	88		56.2182	82		56.2182	85		56.2182	87		56.2182	90		56.2182	85		56.2182	98
8.18863	36.2356		7.26416	16.3102					56.2444	101		56.2444	83		56.2444	98		56.2444	93		56.2444	83		56.2444	98		56.2444	92
8.193	36.2616		7.26795	16.324					56.2706	88		56.2706	88		56.2706	109		56.2706	89		56.2706	105		56.2706	109		56.2706	81
8.19718	36.288		7.27172	16.3372					56.2968	91		56.2968	98		56.2968	99		56.2968	75		56.2968	95		56.2968	99		56.2968	109
8.20125	36.3138		7.27576	16.351					56.323	105		56.323	98		56.323	80		56.323	101		56.323	100		56.323	80		56.323	105
8.20524	36.3388		7.2796	16.3645					56.3492	112		56.3492	103		56.3492	105		56.3492	118		56.3492	98		56.3492	105		56.3492	92
8.20939	36.3637		7.28335	16.3775					56.3754	98		56.3754	110		56.3754	109		56.3754	91		56.3754	84		56.3754	109		56.3754	94
8.21357	36.3893		7.28704	16.3903					56.4016	106		56.4016	101		56.4016	94		56.4016	88		56.4016	84		56.4016	94		56.4016	70
8.21764	36.415		7.29065	16.4029					56.4278	89		56.4278	87		56.4278	101		56.4278	98		56.4278	113		56.4278	101		56.4278	87
8.22189	36.4404		7.29435	16.4156					56.454	93		56.454	80		56.454	94		56.454	106		56.454	98		56.454	94		56.454	96
8.22613	36.4666		7.29782	16.4279					56.4802	108		56.4802	106		56.4802	97		56.4802	133		56.4802	112		56.4802	97		56.4802	90
8.23056	36.4932		7.30158	16.4406					56.5064	115		56.5064	112		56.5064	112		56.5064	101		56.5064	110		56.5064	112		56.5064	96
8.23487	36.5202		7.30516	16.4533					56.5326	125		56.5326	124		56.5326	118		56.5326	121		56.5326	138		56.5326	118		56.5326	114
8.23915	36.5471		7.30884	16.4661					56.5588	117		56.5588	124		56.5588	120		56.5588	111		56.5588	126		56.5588	120		56.5588	99
8.24347	36.5736		7.31259	16.479					56.585	139		56.585	121		56.585	116		56.585	119		56.585	123		56.585	116		56.585	112
8.24767	36.601		7.31618	16.4917					56.6112	131		56.6112	140		56.6112	128		56.6112	110		56.6112	139		56.6112	128		56.6112	149
8.25183	36.6255		7.31999	16.5047					56.6374	142		56.6374	135		56.6374	153		56.6374	137		56.6374	134		56.6374	153		56.6374	119
8.25591	36.651		7.32382	16.5183					56.6636	131		56.6636	157		56.6636	161		56.6636	137		56.6636	128		56.6636	161		56.6636	141
8.2599	36.6758		7.32779	16.5318					56.6898	151		56.6898	172		56.6898	146		56.6898	153		56.6898	136		56.6898	146		56.6898	132
8.264	36.7011		7.3316	16.5455					56.716	138		56.716	149		56.716	160		56.716	171		56.716	154		56.716	160		56.716	140
8.26819	36.7272		7.3353	16.5585					56.7422	172		56.7422	192		56.7422	197		56.7422	181		56.7422	159		56.7422	197		56.7422	160
8.27245	36.7534		7.33902	16.571					56.7684	199		56.7684	223		56.7684	224		56.7684	212		56.7684	167		56.7684	224		56.7684	186
8.27664	36.7792		7.34278	16.5841					56.7946	266		56.7946	249		56.7946	248		56.7946	250		56.7946	217		56.7946	248		56.7946	201
8.28077	36.8051		7.34651	16.5975					56.8208	404		56.8208	414		56.8208	375		56.8208	345		56.8208	379		56.8208	375		56.8208	301
8.28512	36.831		7.3503	16.6103					56.847	661		56.847	801		56.847	676		56.847	524		56.847	565		56.847	676		56.847	405
8.28915	36.8574		7.35403	16.6235					56.8732	1167		56.8732	1372		56.8732	1380		56.8732	1007		56.8732	1081		56.8732	1380		56.8732	595
8.29331	36.8823		7.35774	16.6363					56.8994	1981		56.8994	2498		56.8994	2603		56.8994	1869		56.8994	2036		56.8994	2603		56.8994	1111
8.2974	36.9078		7.36126	16.649					56.9256	1910		56.9256	1988		56.9256	2773		56.9256	2651		56.9256	2804		56.9256	2773		56.9256	2106
8.30147	36.9331		7.36508	16.6618					56.9518	934		56.9518	930		56.9518	1199		56.9518	1539		56.9518	1522		56.9518	1199		56.9518	2397
8.30565	36.9596		7.36884	16.6752					56.978	563		56.978	557		56.978	609		56.978	679		56.978	645		56.978	609		56.978	1324
8.30979	36.9845		7.37252	16.6878					57.0042	497		57.0042	596		57.0042	525		57.0042	463		57.0042	517		57.0042	525		57.0042	645
8.31411	37.0104		7.37638	16.7009					57.0304	770		57.0304	846		57.0304	772		57.0304	590		57.0304	691		57.0304	772		57.0304	526
8.31849	37.0396		7.38017	16.7144					57.0566	1014		57.0566	1242		57.0566	1335		57.0566	1077		57.0566	1133		57.0566	1335		57.0566	723
8.32269	37.0646		7.38378	16.7272					57.0828	962		57.0828	1003		57.0828	1291		57.0828	1263		57.0828	1321		57.0828	1291		57.0828	1093
8.32696	37.0907		7.38762	16.7406					57.109	484		57.109	464		57.109	569		57.109	736		57.109	716		57.109	569		57.109	1229
8.33108	37.1169		7.39134	16.7536					57.1352	286		57.1352	263		57.1352	341		57.1352	346		57.1352	326		57.1352	341		57.1352	638
8.33536	37.143		7.39506	16.7663					57.1614	193		57.1614	185		57.1614	204		57.1614	221		57.1614	192		57.1614	204		57.1614	338
8.33932	37.1679		7.39883	16.7796					57.1876	153		57.1876	159		57.1876	170		57.1876	194		57.1876	154		57.1876	170		57.1876	206
8.34339	37.1925		7.40277	16.7932					57.2138	142		57.2138	144		57.2138	156		57.2138	162		57.2138	149		57.2138	156		57.2138	165
8.34722	37.2166		7.40669	16.807					57.24	139		57.24	138		57.24	127		57.24	132		57.24	137		57.24	127		57.24	136
8.35145	37.2421		7.41041	16.8201					57.2662	132		57.2662	109		57.2662	118		57.2662	138		57.2662	125		57.2662	118		57.2662	115
8.35573	37.2677		7.41422	16.8332					57.2924	99		57.2924	122		57.2924	121		57.2924	117		57.2924	114		57.2924	121		57.2924	117
8.35991	37.2939		7.41799	16.8466					57.3186	109		57.3186	117		57.3186	125		57.3186	125		57.3186	99		57.3186	125		57.3186	121
[truncated: 7,076 more rows]

## Sheet: Figure 3
Figure 3a																								Figure 3b																								Figure 3c
440-70				440-90				440-110				360-90				400-90				450-90				440-70				440-90				440-110				360-90				400-90				450-90				440-70
Temperature (K)	Electrical conductivity (S m-1)	Error bar		Temperature (K)	Electrical conductivity (S m-1)	Error bar		Temperature (K)	Electrical conductivity (S m-1)	Error bar		Temperature (K)	Electrical conductivity (S m-1)	Error bar		Temperature (K)	Electrical conductivity (S m-1)	Error bar		Temperature (K)	Electrical conductivity (S m-1)	Error bar		Temperature (K)	Seebeck coefficient (μV K-1)	Error bar		Temperature (K)	Seebeck coefficient (μV K-1)	Error bar		Temperature (K)	Seebeck coefficient (μV K-1)	Error bar		Temperature (K)	Seebeck coefficient (μV K-1)	Error bar		Temperature (K)	Seebeck coefficient (μV K-1)	Error bar		Temperature (K)	Seebeck coefficient (μV K-1)	Error bar		Temperature (K)	Power factor (μW cm-1 K-2)
300	93098.7	53750.5		300	115171	66493.8		300	121181	69963.9		300	106688	61596.2		300	114852	66309.8		300	188037	108563		300	-172.933	1.6905		300	-170.8	1.75784		300	-147.933	2.22286		300	-153.6	1.79257		300	-159.333	2.49355		300	-110.033	2.46599		300	27.842
340	83738.3	48346.3		340	97940.7	56546.1		340	106183	61304.6		340	93028	53709.7		340	97079	56048.6		340	161569	93281.7		340	-175.3	1.9975		340	-176.167	2.10739		340	-155.867	1.62515		340	-157.433	1.50148		340	-170	1.87705		340	-118.667	1.63843		340	25.7329
380	71339	41187.6		380	83582.3	48256.3		380	91807.3	53005		380	81576.3	47098.1		380	84742.3	48926		380	134459	77629.7		380	-181.567	2.01191		380	-175.7	1.77857		380	-163.2	1.76163		380	-156.3	2.71539		380	-172.567	1.25477		380	-124.7	2.25388		380	23.5179
420	63990.3	36944.8		420	73013	42154.1		420	79875.7	46116.2		420	73698.3	42549.8		420	73370.3	42360.4		420	115207	66515		420	-186.833	1.6905		420	-169.2	1.80092		420	-166.2	0.83267		420	-154.033	3.32181		420	-175.367	1.84782		420	-127.433	1.59199		420	22.3369
460	55319.3	31938.6		460	65002.7	37529.3		460	69214.7	39961.1		460	69429	40084.9		460	65223.3	37656.7		460	99693	57557.8		460	-185.333	1.27323		460	-164.8	2.05507		460	-171.167	0.73106		460	-145.067	3.25389		460	-174.4	3.0348		460	-132.933	2.91681		460	19.0013
[truncated: 70 more columns]

## Sheet: Figure 6b-e, g
Figure 6b						Figure 6c			Inset of Figure 6c									Figure 6d						Figure 6e			Figure 6g
Experiment			Simulation			Time (s)	Device cold-side temperature (°C)		Our micro-TEC			Commercial mini-TEC			Commercial bulk-TEC				Device cold-side temperature (°C)					Cycles	Device cold-side temperature (°C)		Temperature difference of 70 K				Temperature difference of 60 K				Temperature difference of 50 K				Temperature difference of 40 K				Temperature difference of 30 K				Temperature difference of 20 K
Input electric current (A)	Cooling temperature difference (K)		Input electric current (A)	Cooling temperature difference (K)		0	25.0202		Time (s)	Device cold-side temperature (°C)		Time (s)	Device cold-side temperature (°C)		Time (s)	Device cold-side temperature (°C)		Time (s)	25.00 ~ 25.04 °C	15.00 ~ 15.04 °C	5.00 ~ 5.04 °C	-5.00 ~ -4.96 °C		0.1	25.2		Output voltage (V)	Output current (mA)	Output power (mW)		Output voltage (V)	Output current (mA)	Output power (mW)		Output voltage (V)	Output current (mA)	Output power (mW)		Output voltage (V)	Output current (mA)	Output power (mW)		Output voltage (V)	Output current (mA)	Output power (mW)		Output voltage (V)	Output current (mA)	Output power (mW)
0	0		0	0		0.034	25.0308		6.669	25.1469		6.667	25		6.667	25		0	24.999	15	5.001	-5.003		0.2	25		0	271	0		0	236	0		0	199	0		0	160	0		0	123	0		0	83.7	0
0.1	8.2		0.05195	4.5823		0.067	25.0202		6.702	25.1469		6.701	25		6.701	25		0.1	24.999	15	4.999	-5.002		0.3	25.2		0.004	270	1.08		0.004	234	0.937		0.003	198	0.593		0.0025	159	0.399		0.002	122	0.243		0.0013	83.1	0.108
0.2	13.2		0.1039	8.8134		0.1	25.0519		6.735	25.1258		6.734	25.1		6.734	25		0.2	24.999	15	4.999	-5.002		0.4	25.3		0.008	269	2.15		0.008	233	1.86		0.006	197	1.18		0.005	159	0.793		0.004	121	0.484		0.0026	82.6	0.215
0.3	18.9		0.15585	12.702		0.134	25.0625		6.769	25.1469		6.767	25		6.767	25		0.3	25.001	15	4.999	-5.001		0.5	25.2		0.012	268	3.21		0.012	232	2.78		0.009	196	1.76		0.0075	158	1.18		0.006	120	0.722		0.0039	82.1	0.32
0.4	24.3		0.2078	16.282		0.167	25.0308		6.802	25.1047		6.801	25		6.801	25		0.4	25.001	15	5	-5.002		0.6	-11.1		0.016	266	4.26		0.016	231	3.69		0.012	195	2.34		0.01	157	1.57		0.008	120	0.958		0.0052	81.7	0.425
0.5	28.4		0.25975	19.56		0.2	25.0096		6.836	25.073		6.834	25		6.834	24.9		0.5	24.999	15	5	-5.002		0.7	-11.6		0.02	265	5.3		0.02	229	4.59		0.015	194	2.91		0.0125	156	1.95		0.01	119	1.19		0.0065	81.3	0.528
0.6	31.8		0.3117	22.552		0.234	25.0308		6.869	25.0836		6.867	25		6.867	25		0.6	24.999	15	5	-5.002		0.8	-11.6		0.024	264	6.34		0.024	228	5.48		0.018	193	3.47		0.015	155	2.33		0.012	118	1.42		0.0078	80.8	0.63
0.7	34.4		0.36365	25.269		0.267	24.9885		6.902	25.1153		6.901	25		6.901	25		0.7	25	15	5	-5.001		0.9	-11.6		0.028	263	7.36		0.028	227	6.35		0.021	192	4.03		0.0175	155	2.71		0.014	118	1.65		0.0091	80.4	0.732
0.8	37.8		0.4156	27.713		0.3	25.0202		6.936	25.1258		6.934	25		6.934	24.9		0.8	25	15	5	-5.001		1	-11.5		0.032	262	8.37		0.032	226	7.22		0.024	191	4.59		0.02	154	3.08		0.016	117	1.87		0.0104	80	0.832
0.9	39.3		0.46755	29.924		0.334	24.9885		6.969	25.0941		6.967	25		6.967	24.9		0.9	25.001	15	5	-5.001		1.1	22.8		0.036	260	9.38		0.036	225	8.09		0.027	190	5.14		0.0225	153	3.45		0.018	117	2.1		0.0117	79.5	0.931
1	40		0.5195	31.897		0.367	24.9991		7.002	25.0625		7	25		7.001	24.9		1	25	15	5	-5.002		1.2	25		0.04	259	10.4		0.04	223	8.93		0.03	189	5.68		0.025	152	3.81		0.02	116	2.32		0.013	79.1	1.03
1.1	40.6		0.57145	33.643		0.4	25.0625		7.035	25.0941		7.034	24.9		7.034	24.9		1.1	25	15	5	-5.002		1.3	25.1		0.044	258	11.4		0.044	222	9.78		0.033	188	6.22		0.0275	152	4.17		0.022	115	2.54		0.0143	78.7	1.13
1.2	40		0.6234	35.171		0.434	25.0413		7.069	18.8718		7.067	23.5		7.067	24.3		1.2	25	15	5.001	-5.002		1.4	24.9		0.048	257	12.3		0.048	221	10.6		0.036	188	6.75		0.03	151	4.53		0.024	115	2.75		0.0156	78.3	1.22
1.3	39.2		0.67535	36.492		0.467	24.9885		7.102	10.0528		7.1	21.4		7.101	23.2		1.3	25	15	5.001	-5.001		1.5	25		0.052	256	13.3		0.052	220	11.4		0.039	187	7.28		0.0325	150	4.88		0.026	114	2.97		0.0169	77.9	1.32
1.4	37.4		0.7273	37.621		0.5	24.9568		7.135	3.25734		7.134	18.9		7.134	21.3		1.4	25	15	5	-5.001		1.6	-10.3		0.056	255	14.3		0.056	219	12.2		0.042	186	7.8		0.035	149	5.23		0.028	113	3.18		0.0182	77.4	1.41
1.5	35.2		0.77925	38.56		0.534	25.0308		7.169	-2.18366		7.167	15.9		7.167	19.7		1.5	25	15	5	-5.001		1.7	-11.7		0.06	254	15.2		0.06	218	13.1		0.045	185	8.32		0.0375	149	5.57		0.03	113	3.38		0.0195	77	1.5
1.6	32.1		0.8312	39.315		0.567	25.0625		7.202	-5.73237		7.201	13.2		7.201	17.6		1.6	25	15	5	-5.001		1.8	-11.7		0.064	253	16.2		0.064	216	13.8		0.048	184	8.83		0.04	148	5.91		0.032	112	3.59		0.0208	76.6	1.59
1.7	28.2		0.88315	39.895		0.6	25.0519		7.235	-7.61949		7.234	10.6		7.234	15.9		1.7	25	15.001	5	-5.001		1.9	-11.7		0.068	251	17.1		0.068	215	14.6		0.051	183	9.34		0.0425	147	6.25		0.034	112	3.79		0.0221	76.2	1.68
			0.9351	40.306		0.634	25.0202		7.269	-9.40203		7.267	7.62		7.267	14.5		1.8	24.999	15.001	5	-5.001		2	-11.7		0.072	250	18		0.072	214	15.4		0.054	182	9.84		0.045	146	6.58		0.036	111	4		0.0234	75.8	1.77
			0.98705	40.555		0.667	24.9991		7.302	-11.0228		7.3	5.2		7.301	13		1.9	24.999	15.001	5	-5.001		2.1	20.6		0.076	249	18.9		0.076	213	16.2		0.057	181	10.3		0.0475	146	6.91		0.038	110	4.19		0.0247	75.4	1.86
			1.039	40.649		0.7	24.9991		7.335	-11.4414		7.334	2.68		7.334	11.4		2	25	15.001	5	-5.001		2.2	24.7		0.08	248	19.8		0.08	212	16.9		0.06	180	10.8		0.05	145	7.24		0.04	110	4.39		0.026	74.9	1.95
			1.09095	40.703		0.734	24.9885		7.369	-11.5758		7.367	0.48		7.367	10		2.1	25	15	5	-5.001		2.3	24.7		0.084	247	20.7		0.084	211	17.7		0.063	180	11.3		0.0525	144	7.56		0.042	109	4.58		0.0273	74.5	2.03
			1.1429	40.52		0.767	25.0519		7.402	-12.2173		7.401	-1.318		7.401	8.68		2.2	25	15	5	-5.001		2.4	24.7		0.088	246	21.6		0.088	209	18.4		0.066	179	11.8		0.055	143	7.88		0.044	108	4.77		0.0286	74.1	2.12
			1.19485	40.2		0.8	25.0308		7.435	-12.4379		7.434	-3.07		7.434	7.79		2.3	25	15	4.999	-5.002		2.5	24.7		0.092	245	22.5		0.092	208	19.2		0.069	178	12.3		0.0575	143	8.2		0.046	108	4.96		0.0299	73.7	2.2
			1.2468	39.745		0.834	24.9674		7.469	-12.5059		7.467	-4.68		7.467	6.63		2.4	25	15	5	-5.001		2.6	-8.7		0.096	244	23.4		0.096	207	19.9		0.072	177	12.7		0.06	142	8.51		0.048	107	5.15		0.0312	73.3	2.29
			1.29875	38.977		0.867	25.0413		7.502	-12.8297		7.501	-6.36		7.501	5.59		2.5	25	15	5	-5.001		2.7	-11.7		0.1	242	24.2		0.1	206	20.6		0.075	176	13.2		0.0625	141	8.81		0.05	107	5.33		0.0325	72.9	2.37
			1.3507	38.25		0.9	25.0308		7.535	-13.0691		7.534	-7.19		7.534	4.48		2.6	25	15	5.001	-5.001		2.8	-11.7		0.104	241	25.1		0.104	205	21.3		0.078	175	13.7		0.065	140	9.12		0.052	106	5.51		0.0338	72.4	2.45
			1.40265	37.404		0.934	25.0413		7.569	-13.3608		7.567	-8.5		7.567	3.7		2.7	25	15	5	-5.001		2.9	-11.7		0.108	240	25.9		0.108	204	22		0.081	174	14.1		0.0675	140	9.42		0.054	105	5.69		0.0351	72	2.53
			1.4546	36.306		0.967	25.0836		7.602	-13.5329		7.6	-10.05		7.601	2.67		2.8	25	15	5	-5.002		3	-11.7		0.112	239	26.8		0.112	202	22.7		0.084	173	14.6		0.07	139	9.71		0.056	105	5.87		0.0364	71.6	2.61
			1.50655	35.223		1	25.0202		7.636	-13.2749		7.634	-10.68		7.634	1.76		2.9	25	15	5	-5.002		3.1	16.1		0.116	238	27.6		0.116	201	23.3		0.087	172	15		0.0725	138	10		0.058	104	6.04		0.0377	71.2	2.68
			1.5585	34.031		1.034	25.0202		7.669	-13.3608		7.667	-11.3		7.667	0.92		3	25	15.001	5	-5.001		3.2	24.7		0.12	237	28.4		0.12	200	24		0.09	172	15.4		0.075	137	10.3		0.06	104	6.21		0.039	70.8	2.76
			1.61045	32.735		1.067	25.0413		7.702	-13.2063		7.701	-12.2		7.701	0.081		3.1	25	15.001	5	-5.001		3.3	24.9		0.124	236	29.2		0.124	199	24.7		0.093	171	15.9		0.0775	137	10.6		0.062	103	6.38		0.0403	70.4	2.84
			1.6624	31.338		1.1	24.9885		7.735	-13.3264		7.734	-12.7		7.734	-0.538		3.2	25	15.001	5	-5.001		3.4	24.9		0.128	235	30		0.128	198	25.3		0.096	170	16.3		0.08	136	10.9		0.064	102	6.55		0.0416	70	2.91
			1.71435	29.746		1.134	24.9885		7.769	-13.378		7.767	-13.7		7.767	-1.027		3.3	25	15.001	5	-5.001		3.5	24.9		0.132	233	30.8		0.132	197	26		0.099	169	16.7		0.0825	135	11.1		0.066	102	6.71		0.0429	69.6	2.98
			1.7663	28.152		1.167	25.0519		7.802	-13.5329		7.8	-14.2		7.801	-2.02		3.4	25	15.001	5	-5.001		3.6	-2.7		0.136	232	31.6		0.136	196	26.6		0.102	168	17.1		0.085	134	11.4		0.068	101	6.87		0.0442	69.2	3.06
			1.81825	26.465		1.2	25.0519		7.835	-13.4812		7.834	-14.5		7.834	-2.75		3.5	25	15.001	5	-5		3.7	-11.5		0.14	231	32.4		0.14	194	27.2		0.105	167	17.5		0.0875	134	11.7		0.07	100	7.03		0.0455	68.7	3.13
			1.8702	24.69		1.234	25.0519		7.869	-13.5501		7.867	-15.3		7.867	-3.36		3.6	25	15.001	5	-5		3.8	-11.7		0.144	230	33.1		0.144	193	27.8		0.108	166	18		0.09	133	11.9		0.072	99.9	7.19		0.0468	68.3	3.2
						1.267	25.0202		7.902	-13.4984		7.9	-15.5		7.901	-4.06		3.7	25	15.001	5	-5.001		3.9	-11.8		0.148	229	33.9		0.148	192	28.4		0.111	165	18.4		0.0925	132	12.2		0.074	99.3	7.35		0.0481	67.9	3.27
						1.3	24.9991											3.8	25	15.001	5	-5.001		4	-11.7		0.152	228	34.6		0.152	191	29		0.114	164	18.7		0.095	131	12.5		0.076	98.7	7.5		0.0494	67.5	3.33
						1.334	25.0308											3.9	25	15.001	5	-5.001		4.1	6.2		0.156	227	35.4		0.156	190	29.6		0.117	164	19.1		0.0975	131	12.7		0.078	98	7.65		0.0507	67.1	3.4
						1.367	25.0202											4	25	15.001	5	-5.001		4.2	24.9		0.16	226	36.1		0.16	189	30.2		0.12	163	19.5		0.1	130	13		0.08	97.4	7.79		0.052	66.7	3.47
						1.4	24.9885											4.1	25	15.001	5	-5.001		4.3	24.9		0.164	224	36.8		0.164	188	30.8		0.123	162	19.9		0.103	129	13.2		0.082	96.8	7.94		0.0533	66.3	3.53
						1.434	25.0413											4.2	25	15	5	-5.001		4.4	24.9		0.168	223	37.5		0.168	186	31.3		0.126	161	20.3		0.105	128	13.5		0.084	96.2	8.08		0.0546	65.9	3.6
						1.467	25.0308											4.3	25	15	5	-5.001		4.5	24.9		0.172	222	38.2		0.172	185	31.9		0.129	160	20.7		0.108	128	13.7		0.086	95.6	8.22		0.0559	65.4	3.66
						1.5	24.9674											4.4	25	15	5	-5		4.6	14.6		0.176	221	38.9		0.176	184	32.4		0.132	159	21		0.11	127	13.9		0.088	95	8.36		0.0572	65	3.72
						1.534	25.0202											4.5	25	15	5.001	-5.001		4.7	-11.5		0.18	220	39.6		0.18	183	32.9		0.135	158	21.4		0.113	126	14.2		0.09	94.4	8.49		0.0585	64.6	3.78
						1.567	25.0202											4.6	25	15	5	-5.001		4.8	-11.5		0.184	219	40.3		0.184	182	33.5		0.138	157	21.7		0.115	125	14.4		0.092	93.7	8.62		0.0598	64.2	3.84
						1.6	24.9885											4.7	25	15.001	5	-5.001		4.9	-11.5		0.188	218	40.9		0.188	181	34		0.141	157	22.1		0.118	125	14.7		0.094	93.1	8.76		0.0611	63.8	3.9
						1.634	25.0308											4.8	25	15.001	5	-5.001		5	-11.8		0.192	217	41.6		0.192	179	34.5		0.144	156	22.4		0.12	124	14.9		0.096	92.5	8.88		0.0624	63.4	3.96
						1.667	25.0308											4.9	24.999	15.001	5	-5		5.1	-11.4		0.196	216	42.2		0.196	178	35		0.147	155	22.8		0.123	123	15.1		0.098	91.9	9.01		0.0637	63	4.01
						1.7	25.0413											5	25	15.001	5	-5		5.2	24.7		0.2	214	42.9		0.2	177	35.4		0.15	154	23.1		0.125	122	15.3		0.1	91.3	9.13		0.065	62.6	4.07
						1.734	25.0096											5.1	25.001	15.001	5	-5		5.3	24.9		0.204	213	43.5		0.204	176	35.9		0.153	153	23.4		0.128	122	15.5		0.102	90.7	9.25		0.0663	62.2	4.12
						1.767	25.0202											5.2	25.001	15.001	5	-5		5.4	24.9		0.208	212	44.1		0.208	175	36.4		0.156	152	23.7		0.13	121	15.7		0.104	90.1	9.37		0.0676	61.8	4.18
						1.8	25.0413											5.3	25.001	15.001	5	-5		5.5	24.9		0.212	211	44.8		0.212	174	36.8		0.159	151	24.1		0.133	120	15.9		0.106	89.4	9.48		0.0689	61.4	4.23
						1.834	24.9885											5.4	25	15.001	5	-5		5.6	24.9		0.216	210	45.3		0.216	173	37.3		0.162	150	24.4		0.135	119	16.1		0.108	88.8	9.59		0.0702	60.9	4.28
						1.867	24.9779											5.5	25	15.001	5	-5		5.7	-11.6		0.22	209	45.9		0.22	172	37.7		0.165	150	24.7		0.138	119	16.3		0.11	88.2	9.7		0.0715	60.5	4.33
						1.9	24.9779											5.6	25	15.001	5	-5		5.8	-11.7		0.224	208	46.5		0.224	170	38.2		0.168	149	25		0.14	118	16.5		0.112	87.6	9.81		0.0728	60.1	4.38
						1.934	25.0202											5.7	25	15.001	5	-5		5.9	-11.7		0.228	207	47.1		0.228	169	38.6		0.171	148	25.3		0.143	117	16.7		0.114	87	9.92		0.0741	59.7	4.43
						1.967	25.0202											5.8	25	15.001	5	-5.001		6	-11.7		0.232	205	47.7		0.232	168	39		0.174	147	25.6		0.145	116	16.9		0.116	86.4	10		0.0754	59.3	4.47
						2	25.0413											5.9	25	15.001	5	-5		6.1	-11.7		0.236	204	48.2		0.236	167	39.4		0.177	146	25.8		0.148	116	17.1		0.118	85.8	10.1		0.0767	58.9	4.52
						2.034	24.9991											6	25	15.001	5	-5		6.2	24.6		0.24	203	48.8		0.24	166	39.8		0.18	145	26.1		0.15	115	17.2		0.12	85.1	10.2		0.078	58.5	4.56
						2.067	25.0096											6.1	25	15.001	5.001	-5		6.3	24.7		0.244	202	49.3		0.244	165	40.2		0.183	144	26.4		0.153	114	17.4		0.122	84.6	10.3		0.0793	58.1	4.61
						2.1	25.0413											6.2	25	15.001	5.001	-5		6.4	24.7		0.248	201	49.9		0.248	164	40.5		0.186	143	26.7		0.155	113	17.6		0.124	83.9	10.4		0.0806	57.7	4.65
						2.134	25.0308											6.3	25	15.001	5	-5		6.5	24.7		0.252	200	50.4		0.252	162	40.9		0.189	143	26.9		0.158	113	17.7		0.126	83.3	10.5		0.0819	57.3	4.69
						2.167	25.0202											6.4	25	15.001	5	-5		6.6	24.7		0.256	199	50.9		0.256	161	41.3		0.192	142	27.2		0.16	112	17.9		0.128	82.7	10.6		0.0832	56.9	4.73
						2.2	25.0519											6.5	25	15.001	5	-5.001		6.7	-11.5		0.26	198	51.4		0.26	160	41.6		0.195	141	27.4		0.163	111	18.1		0.13	82.1	10.7		0.0845	56.5	4.77
						2.234	25.0413											6.6	25	15.001	5	-5		6.8	-11.7		0.264	197	51.9		0.264	159	42		0.198	140	27.7		0.165	110	18.2		0.132	81.5	10.8		0.0858	56.1	4.81
						2.267	25.0096											6.7	25	15.001	5.001	-5		6.9	-11.8		0.268	195	52.4		0.268	158	42.3		0.201	139	27.9		0.168	110	18.4		0.134	80.9	10.8		0.0871	55.7	4.85
						2.3	25.073											6.8	25	15.001	5	-5		7	-11.7		0.272	194	52.9		0.272	157	42.6		0.204	138	28.2		0.17	109	18.5		0.136	80.3	10.9		0.0884	55.2	4.88
						2.334	25.0413											6.9	25	15.001	5	-5.001		7.1	-11.7		0.276	193	53.3		0.276	156	42.9		0.207	137	28.4		0.173	108	18.7		0.138	79.6	11		0.0897	54.8	4.92
						2.367	25.0308											7	25	15.001	5	-5.001		7.2	24.5		0.28	192	53.8		0.28	154	43.2		0.21	136	28.6		0.175	107	18.8		0.14	79	11.1		0.091	54.4	4.95
						2.4	25.0625											7.1	25	15.001	5	-5.001		7.3	24.9		0.284	191	54.2		0.284	153	43.5		0.213	136	28.9		0.178	107	18.9		0.142	78.4	11.1		0.0923	54	4.99
						2.434	25.0413											7.2	25	15	5.001	-5		7.4	24.9		0.288	190	54.7		0.288	152	43.8		0.216	135	29.1		0.18	106	19.1		0.144	77.8	11.2		0.0936	53.6	5.02
						2.467	24.9991											7.3	25	15	5.001	-5		7.5	24.9		0.292	189	55.1		0.292	151	44.1		0.219	134	29.3		0.183	105	19.2		0.146	77.2	11.3		0.0949	53.2	5.05
						2.5	25.0308											7.4	25	15	5	-5		7.6	24.9		0.296	188	55.5		0.296	150	44.4		0.222	133	29.5		0.185	104	19.3		0.148	76.6	11.3		0.0962	52.8	5.08
						2.534	25.0413											7.5	25	15	5	-5		7.7	-11.5		0.3	186	55.9		0.3	149	44.6		0.225	132	29.7		0.188	104	19.4		0.15	76	11.4		0.0975	52.4	5.11
						2.567	25.0413											7.6	25	15	5	-5		7.8	-11.8		0.304	185	56.4		0.304	148	44.9		0.228	131	29.9		0.19	103	19.6		0.152	75.4	11.5		0.0988	52	5.14
						2.6	25.0413											7.7	25	15	5	-5		7.9	-11.7		0.308	184	56.8		0.308	146	45.1		0.231	130	30.1		0.193	102	19.7		0.154	74.8	11.5		0.1	51.6	5.16
						2.634	25.0308											7.8	25	15	5.001	-5		8	-11.7		0.312	183	57.2		0.312	145	45.3		0.234	129	30.3		0.195	102	19.8		0.156	74.2	11.6		0.101	51.2	5.19
						2.667	25.0413											7.9	25	15	5	-5		8.1	-11.7		0.316	182	57.5		0.316	144	45.6		0.237	129	30.5		0.198	101	19.9		0.158	73.5	11.6		0.103	50.8	5.21
						2.7	25.073											8	25	15.001	5	-5		8.2	24.6		0.32	181	57.9		0.32	143	45.8		0.24	128	30.6		0.2	100	20		0.16	72.9	11.7		0.104	50.4	5.24
						2.737	25.0096											8.1	25	15.001	4.999	-5		8.3	24.9		0.324	180	58.3		0.324	142	46		0.243	127	30.8		0.203	99.3	20.1		0.162	72.3	11.7		0.105	50	5.26
						2.77	25.0308											8.2	25	15.001	5	-5		8.4	24.9		0.328	179	58.6		0.328	141	46.2		0.246	126	31		0.205	98.5	20.2		0.164	71.7	11.8		0.107	49.5	5.28
						2.803	25.0413											8.3	25	15.001	5	-5		8.5	24.9		0.332	178	59		0.332	140	46.3		0.249	125	31.1		0.208	97.8	20.3		0.166	71.1	11.8		0.108	49.1	5.3
						2.837	25.0625											8.4	25	15.001	5.001	-5		8.6	24.9		0.336	177	59.3		0.336	138	46.5		0.252	125	31.4		0.21	97	20.4		0.168	70.5	11.8		0.109	48.7	5.32
						2.87	25.0413											8.5	25	15	5	-5		8.7	-11.6		0.34	175	59.6		0.34	137	46.7		0.255	123	31.5		0.213	96.3	20.5		0.17	69.9	11.9		0.111	48.3	5.34
						2.903	25.0202											8.6	25	15	5	-5		8.8	-11.8		0.344	174	60		0.344	136	46.8		0.258	122	31.6		0.215	95.6	20.5		0.172	69.3	11.9		0.112	47.9	5.36
						2.937	25.0413											8.7	25	15	5	-5		8.9	-11.8		0.348	173	60.2		0.348	135	47		0.261	122	31.7		0.218	94.8	20.6		0.174	68.6	11.9		0.113	47.5	5.37
						2.97	25.0308											8.8	25	15	5	-5.001		9	-11.7		0.352	172	60.6		0.352	134	47.1		0.264	121	31.9		0.22	94.1	20.7		0.176	68	12		0.114	47.1	5.39
						3.003	25.0308											8.9	25	15.001	5	-5		9.1	-11.7		0.356	171	60.8		0.356	133	47.3		0.267	120	32		0.223	93.3	20.8		0.178	67.4	12		0.116	46.7	5.4
						3.037	25.073											9	25	15.001	5	-5		9.2	24.2		0.36	170	61.1		0.36	132	47.4		0.27	119	32.1		0.225	92.6	20.8		0.18	66.8	12		0.117	46.3	5.42
						3.07	25.0519											9.1	25	15.001	5	-5		9.3	24.7		0.364	169	61.4		0.364	131	47.5		0.273	118	32.3		0.228	91.9	20.9		0.182	66.2	12		0.118	45.9	5.43
						3.103	25.0308											9.2	25	15.001	5.001	-5.001		9.4	24.7		0.368	168	61.7		0.368	129	47.6		0.276	117	32.4		0.23	91.1	21		0.184	65.6	12.1		0.12	45.5	5.44
						3.137	25.073											9.3	25	15	5.001	-5.001		9.5	24.7		0.372	166	61.9		0.372	128	47.7		0.279	116	32.5		0.233	90.4	21		0.186	65	12.1		0.121	45.1	5.45
						3.17	25.0413											9.4	25	15	5	-4.999		9.6	24.7		0.376	165	62.2		0.376	127	47.8		0.282	116	32.6		0.235	89.6	21.1		0.188	64.4	12.1		0.122	44.7	5.46
						3.203	25.0308											9.5	25	15	5	-4.999		9.7	-11.6		0.38	164	62.4		0.38	126	47.9		0.285	115	32.7		0.238	88.9	21.1		0.19	63.8	12.1		0.124	44.3	5.47
						3.237	25.0202											9.6	25	15	5.001	-5		9.8	-11.7		0.384	163	62.6		0.384	125	48.1		0.288	114	32.8		0.24	88.2	21.2		0.192	63.2	12.1		0.125	43.9	5.47
						3.27	25.0202											9.7	25	15.001	5.001	-5.001		9.9	-11.7		0.388	162	62.9		0.388	124	48		0.291	113	32.8		0.243	87.4	21.2		0.194	62.5	12.1		0.126	43.5	5.48
						3.303	25.0413											9.8	25	15.001	5	-5.001		10	-11.7		0.392	161	63.1		0.392	123	48.1		0.294	112	32.9		0.245	86.7	21.2		0.196	61.9	12.1		0.127	43.1	5.49
						3.337	25.0625											9.9	25	15.001	5	-5.001		10.1	-11.7		0.396	160	63.3		0.396	121	48.1		0.297	111	33		0.248	85.9	21.3		0.198	61.3	12.1		0.129	42.7	5.49
						3.37	25.0308											10	25	15.001	5	-5		10.2	23.7		0.4	159	63.5		0.4	120	48.1		0.3	110	33.1		0.25	85.2	21.3		0.2	60.7	12.1		0.13	42.2	5.49
						3.403	25.0308											10.1	25	15.001	5	-5		10.3	24.7		0.404	158	63.7		0.404	119	48.1		0.303	109	33.1		0.253	84.5	21.3		0.202	60.1	12.1		0.131	41.9	5.5
						3.437	24.9885											10.2	25	15.001	5.001	-5		10.4	24.7		0.408	156	63.8		0.408	118	48.2		0.306	109	33.2		0.255	83.7	21.3		0.204	59.5	12.1		0.133	41.4	5.5
						3.47	24.9674											10.3	25	15.001	5	-5		10.5	24.7		0.412	155	64		0.412	117	48.2		0.309	108	33.3		0.258	83	21.4		0.206	58.9	12.1		0.134	41	5.5
						3.503	24.9991											10.4	25	15.001	5	-5		10.6	24.7		0.416	154	64.2		0.416	116	48.2		0.312	107	33.3		0.26	82.2	21.4		0.208	58.2	12.1		0.135	40.6	5.49
						3.537	25.0096											10.5	25	15.001	5	-5		10.7	-11.2		0.42	153	64.3		0.42	115	48.2		0.315	106	33.4		0.263	81.5	21.4		0.21	57.7	12.1		0.137	40.2	5.49
						3.57	24.9779											10.6	25	15.001	5	-5		10.8	-11.7		0.424	152	64.5		0.424	114	48.1		0.318	105	33.4		0.265	80.8	21.4		0.212	57	12.1		0.138	39.8	5.49
						3.603	25.0096											10.7	25	15.001	5.001	-5		10.9	-11.7		0.428	151	64.6		0.428	112	48.1		0.321	104	33.4		0.268	80	21.4		0.214	56.4	12.1		0.139	39.4	5.48
						3.637	24.9885											10.8	25	15.001	5.001	-5		11	-11.7		0.432	150	64.7		0.432	111	48.1		0.324	103	33.5		0.27	79.3	21.4		0.216	55.8	12.1		0.14	39	5.48
						3.67	24.9779											10.9	25	15	5	-5		11.1	-11.7		0.436	149	64.8		0.436	110	48		0.327	102	33.5		0.273	78.5	21.4		0.218	55.2	12		0.142	38.6	5.47
						3.703	24.9991											11	25	15	5	-4.999		11.2	22.7		0.44	148	64.9		0.44	109	48		0.33	102	33.5		0.275	77.8	21.4		0.22	54.6	12		0.143	38.2	5.46
						3.737	25.0096											11.1	25	15	5	-4.999		11.3	24.7		0.444	146	65		0.444	108	47.9		0.333	101	33.5		0.278	77	21.4		0.222	54	12		0.144	37.8	5.46
						3.77	25.0308											11.2	25	15	5.001	-5		11.4	24.7		0.448	145	65.1		0.448	107	47.8		0.336	99.8	33.5		0.28	76.3	21.4		0.224	53.4	12		0.146	37.4	5.44
						3.803	25.0096											11.3	25	15	5	-5		11.5	24.7		0.452	144	65.2		0.452	106	47.7		0.339	98.9	33.5		0.283	75.6	21.3		0.226	52.8	11.9		0.147	37	5.43
						3.837	25.0096											11.4	25	15.001	5	-5		11.6	24.7		0.456	143	65.2		0.456	104	47.6		0.342	98.1	33.5		0.285	74.8	21.3		0.228	52.2	11.9		0.148	36.6	5.42
						3.87	24.9779											11.5	25	15.001	5	-4.999		11.7	-10.7		0.46	142	65.3		0.46	103	47.5		0.345	97.2	33.5		0.288	74.1	21.3		0.23	51.6	11.9		0.15	36.2	5.41
						3.903	25.0202											11.6	25	15.001	5.001	-5		11.8	-11.7		0.464	141	65.4		0.464	102	47.4		0.348	96.3	33.5		0.29	73.3	21.3		0.232	51	11.8		0.151	35.8	5.39
						3.937	25.0413											11.7	25	15.001	5.001	-5		11.9	-11.7		0.468	140	65.4		0.468	101	47.3		0.351	95.5	33.5		0.293	72.6	21.2		0.234	50.4	11.8		0.152	35.4	5.38
						3.97	25.0413											11.8	25	15	5	-5		12	-11.7		0.472	139	65.5		0.472	99.9	47.2		0.354	94.6	33.5		0.295	71.8	21.2		0.236	49.7	11.7		0.153	35	5.36
						4.003	25.0413											11.9	25	15	5	-5		12.1	-11.7		0.476	138	65.5		0.476	98.8	47		0.357	93.7	33.5		0.298	71.1	21.2		0.238	49.1	11.7		0.155	34.6	5.35
						4.037	25.0413											12	25	15	5	-4.999		12.2	20.6		0.48	136	65.5		0.48	97.6	46.9		0.36	92.8	33.4		0.3	70.4	21.1		0.24	48.5	11.6		0.156	34.1	5.33
						4.07	25.0096											12.1	25	15	5	-4.999		12.3	24.8		0.484	135	65.5		0.484	96.5	46.7		0.363	92	33.4		0.303	69.6	21.1		0.242	47.9	11.6		0.157	33.7	5.31
						4.103	25.0308											12.2	25	15	5.001	-4.999		12.4	24.7		0.488	134	65.5		0.488	95.4	46.6		0.366	91.1	33.3		0.305	68.9	21		0.244	47.3	11.5		0.159	33.3	5.29
						4.137	25.0202											12.3	25	15	5	-4.999		12.5	24.7		0.492	133	65.5		0.492	94.3	46.4		0.369	90.3	33.3		0.308	68.1	21		0.246	46.7	11.5		0.16	32.9	5.27
						4.17	25.0519											12.4	25	15	5	-5		12.6	24.8		0.496	132	65.5		0.496	93.1	46.2		0.372	89.4	33.2		0.31	67.4	20.9		0.248	46.1	11.4		0.161	32.5	5.24
						4.203	25.0836											12.5	25	15	5	-5		12.7	-8.6		0.5	131	65.5		0.5	92	46		0.375	88.5	33.2		0.313	66.7	20.8		0.25	45.5	11.4		0.163	32.1	5.22
						4.237	25.0202											12.6	25	15.001	5	-5		12.8	-11.7		0.504	130	65.4		0.504	90.9	45.8		0.378	87.6	33.1		0.315	65.9	20.8		0.252	44.8	11.3		0.164	31.7	5.2
						4.27	25.073											12.7	25	15.001	5	-4.999		12.9	-11.7		0.508	129	65.4		0.508	89.8	45.6		0.381	86.8	33.1		0.318	65.2	20.7		0.254	44.2	11.2		0.165	31.3	5.17
						4.303	25.0413											12.8	25	15.001	5	-4.999		13	-11.7		0.512	128	65.3		0.512	88.6	45.4		0.384	85.9	33		0.32	64.4	20.6		0.256	43.6	11.2		0.166	30.9	5.15
						4.337	25.0836											12.9	25	15.001	5	-4.999		13.1	-11.7		0.516	126	65.3		0.516	87.5	45.1		0.387	85	32.9		0.323	63.7	20.5		0.258	43	11.1		0.168	30.5	5.12
						4.37	25.0308											13	25	15.001	5.001	-5		13.2	16.2		0.52	125	65.2		0.52	86.4	44.9		0.39	84.2	32.8		0.325	63	20.5		0.26	42.4	11		0.169	30.1	5.09
						4.403	25.0096											13.1	25	15	5	-4.999		13.3	24.8		0.524	125	65.4		0.524	85.2	44.6		0.393	83.3	32.7		0.328	62.2	20.4		0.262	41.8	11		0.17	29.7	5.06
						4.437	25.073											13.2	25	15	4.999	-4.999		13.4	24.8		0.528	123	65.1		0.528	84.1	44.4		0.396	82.4	32.6		0.33	61.5	20.3		0.264	41.2	10.9		0.172	29.3	5.03
						4.47	25.0413											13.3	25	15	4.999	-4.999		13.5	24.8		0.532	122	65		0.532	82.9	44.1		0.399	81.6	32.5		0.333	60.7	20.2		0.266	40.6	10.8		0.173	28.9	4.99
						4.503	25.0625											13.4	25	15	5	-4.999		13.6	24.8		0.536	121	64.9		0.536	81.8	43.9		0.402	80.7	32.4		0.335	60	20.1		0.268	40	10.7		0.174	28.5	4.96
						4.537	25.0308											13.5	25	15	5.001	-4.999		13.7	-2.8		0.54	120	64.8		0.54	80.7	43.6		0.405	79.8	32.3		0.338	59.3	20		0.27	39.4	10.6		0.176	28.1	4.93
						4.57	25.0413											13.6	25	15	5.001	-4.999		13.8	-11.7		0.544	119	64.6		0.544	79.5	43.3		0.408	78.9	32.2		0.34	58.5	19.9		0.272	38.8	10.5		0.177	27.7	4.89
						4.603	25.0308											13.7	25	15	5.001	-4.999		13.9	-11.7		0.548	118	64.5		0.548	78.4	43		0.411	78.1	32.1		0.343	57.8	19.8		0.274	38.1	10.5		0.178	27.3	4.86
						4.637	25.0625											13.8	25	15	5	-4.999		14	-11.7		0.552	117	64.4		0.552	77.3	42.7		0.414	77.2	32		0.345	57.1	19.7		0.276	37.5	10.4		0.179	26.9	4.82
						4.67	25.0413											13.9	25	15.002	4.999	-4.999		14.1	-11.7		0.556	116	64.2		0.556	76.2	42.3		0.417	76.3	31.8		0.348	56.3	19.6		0.278	36.9	10.3		0.181	26.5	4.78
						4.703	25.0836											14	25	15.002	4.999	-4.999		14.2	6.3		0.56	114	64.1		0.56	75	42		0.42	75.5	31.7		0.35	55.6	19.4		0.28	36.3	10.2		0.182	26.1	4.74
						4.737	25.073											14.1	25	15.002	5	-4.999		14.3	24.8		0.564	113	63.9		0.564	73.9	41.7		0.423	74.6	31.6		0.353	54.8	19.3		0.282	35.7	10.1		0.183	25.7	4.71
						4.77	25.1153											14.2	25	15.002	5.001	-4.999		14.4	24.8		0.568	112	63.7		0.568	72.7	41.3		0.426	73.7	31.4		0.355	54.1	19.2		0.284	35.1	9.97		0.185	25.3	4.66
						4.803	25.1153											14.3	25	15.001	5	-4.998		14.5	24.8		0.572	111	63.5		0.572	71.6	41		0.429	72.8	31.3		0.358	53.3	19.1		0.286	34.5	9.87		0.186	24.9	4.62
						4.837	25.0625											14.4	25	15.001	5	-4.998		14.6	24.8		0.576	110	63.4		0.576	70.5	40.6		0.432	72	31.1		0.36	52.6	18.9		0.288	33.9	9.76		0.187	24.5	4.58
						4.87	25.0413											14.5	25	15.001	4.999	-4.999		14.7	14.1		0.58	109	63.2		0.58	69.3	40.2		0.435	71.1	30.9		0.363	51.9	18.8		0.29	33.3	9.65		0.189	24.1	4.54
						4.903	25.1047											14.6	25	15.001	5	-5		14.8	-11.7		0.584	108	62.9		0.584	68.2	39.8		0.438	70.3	30.8		0.365	51.1	18.7		0.292	32.7	9.54		0.19	23.7	4.49
						4.937	25.073											14.7	25	15.001	5	-4.999		14.9	-11.7		0.588	107	62.7		0.588	67.1	39.4		0.441	69.4	30.6		0.368	50.4	18.5		0.294	32.1	9.43		0.191	23.3	4.44
						4.97	25.0941											14.8	25	15	5.001	-4.999		15	-11.7		0.592	106	62.5		0.592	65.9	39		0.444	68.5	30.4		0.37	49.6	18.4		0.296	31.5	9.31		0.192	22.8	4.4
						5.003	25.0625											14.9	25	15	5	-4.998		15.1	-11.7		0.596	104	62.3		0.596	64.8	38.6		0.447	67.6	30.2		0.373	48.9	18.2		0.298	30.8	9.19		0.194	22.4	4.35
						5.037	25.073											15	25	15	4.999	-4.999		15.2	-11.5		0.6	103	62		0.6	63.7	38.2		0.45	66.8	30		0.375	48.2	18.1		0.3	30.3	9.08		0.195	22.1	4.3
						5.07	25.0625											15.1	25	15	4.999	-4.999		15.3	24.6		0.604	102	61.7		0.604	62.5	37.8		0.453	65.9	29.8		0.378	47.4	17.9		0.302	29.6	8.95		0.196	21.6	4.25
						5.103	25.073											15.2	25	15.001	5	-5		15.4	24.9		0.608	101	61.5		0.608	61.4	37.3		0.456	65	29.7		0.38	46.7	17.7		0.304	29	8.83		0.198	21.2	4.2
						5.137	25.0519											15.3	25	15.001	5	-4.999		15.5	24.9		0.612	100	61.2		0.612	60.3	36.9		0.459	64.2	29.5		0.383	46	17.6		0.306	28.4	8.7		0.199	20.8	4.15
						5.17	25.0519											15.4	25	15.001	5	-4.999		15.6	24.9		0.616	98.9	60.9		0.616	59.1	36.4		0.462	63.3	29.2		0.385	45.2	17.4		0.308	27.8	8.57		0.2	20.4	4.09
						5.203	25.0941											15.5	25	15.001	5	-4.999		15.7	24.8		0.62	97.8	60.6		0.62	58	36		0.465	62.4	29		0.388	44.5	17.2		0.31	27.2	8.44		0.202	20	4.04
						5.237	25.0308											15.6	25	15	5	-4.999		15.8	-11.6		0.624	96.7	60.3		0.624	56.8	35.5		0.468	61.6	28.8		0.39	43.7	17.1		0.312	26.6	8.3		0.203	19.6	3.98
						5.27	25.0202											15.7	25	15	5	-4.999		15.9	-11.6		0.628	95.6	60		0.628	55.7	35		0.471	60.7	28.6		0.393	43	16.9		0.314	26	8.17		0.204	19.2	3.92
						5.303	25.073											15.8	25	15	5.001	-4.999		16	-11.8		0.632	94.5	59.7		0.632	54.6	34.5		0.474	59.8	28.3		0.395	42.2	16.7		0.316	25.4	8.03		0.205	18.8	3.87
						5.338	25.0413											15.9	25	15	5	-4.999		16.1	-11.6		0.636	93.4	59.4		0.636	53.5	34		0.477	59	28.1		0.398	41.5	16.5		0.318	24.8	7.88		0.207	18.4	3.81
						5.37	25.0519											16	25	15.001	5	-4.999		16.2	-11.6		0.64	92.3	59.1		0.64	52.3	33.5		0.48	58.1	27.9		0.4	40.8	16.3		0.32	24.2	7.74		0.208	18	3.75
						5.403	25.0836											16.1	25	15.001	5	-4.999		16.3	24.7		0.644	91.2	58.7		0.644	51.2	33		0.483	57.2	27.6		0.403	40	16.1		0.322	23.6	7.6		0.209	17.6	3.69
						5.437	25.0836											16.2	25	15.001	5	-4.999		16.4	24.9		0.648	90.1	58.4		0.648	50.1	32.4		0.486	56.4	27.4		0.405	39.3	15.9		0.324	23	7.44		0.211	17.2	3.62
						5.47	25.1153											16.3	25	15.001	5	-4.999		16.5	24.9		0.652	89	58		0.652	48.9	31.9		0.489	55.5	27.1		0.408	38.5	15.7		0.326	22.4	7.29		0.212	16.8	3.56
						5.503	25.1153											16.4	25	15.001	5	-4.999		16.6	24.9		0.656	87.8	57.6		0.656	47.8	31.3		0.492	54.6	26.9		0.41	37.8	15.5		0.328	21.8	7.14		0.213	16.4	3.5
						5.537	25.1258											16.5	25	15.001	5	-4.999		16.7	24.8		0.66	86.8	57.3		0.66	46.6	30.8		0.495	53.7	26.6		0.413	37.1	15.3		0.33	21.2	6.98		0.215	16	3.43
						5.57	25.0625											16.6	25	15.001	5	-4.998		16.8	-11.6		0.664	85.6	56.9		0.664	45.5	30.2		0.498	52.9	26.3		0.415	36.3	15.1		0.332	20.5	6.82		0.216	15.6	3.37
						5.603	25.1364											16.7	25	15.001	5	-4.999		16.9	-11.6		0.668	84.5	56.5		0.668	44.4	29.6		0.501	52	26.1		0.418	35.6	14.9		0.334	20	6.67		0.217	15.2	3.3
						5.637	25.1258											16.8	25	15.001	5	-4.999		17	-11.6		0.672	83.4	56.1		0.672	43.3	29.1		0.504	51.1	25.8		0.42	34.8	14.6		0.336	19.4	6.5		0.218	14.8	3.23
						5.67	25.1364											16.9	25	15	5	-4.999		17.1	-11.6		0.676	82.3	55.7		0.676	42.1	28.5		0.507	50.3	25.5		0.423	34.1	14.4		0.338	18.7	6.33		0.22	14.4	3.16
						5.703	25.1681											17	25.001	15	5.001	-4.999		17.2	-11.6		0.68	81.2	55.2		0.68	41	27.9		0.51	49.4	25.2		0.425	33.4	14.2		0.34	18.1	6.16		0.221	14	3.09
						5.736	25.0625											17.1	25	15	5.001	-4.999		17.3	24.7		0.684	80.1	54.8		0.684	39.9	27.3		0.513	48.5	24.9		0.428	32.7	14		0.342	17.5	5.99		0.222	13.6	3.02
						5.769	25.1153											17.2	25	15	5	-4.999		17.4	24.9		0.688	79	54.4		0.688	38.7	26.6		0.516	47.7	24.6		0.43	31.9	13.7		0.344	16.9	5.82		0.224	13.2	2.95
						5.802	25.0941											17.3	25	15	5	-4.998		17.5	24.9		0.692	77.9	53.9		0.692	37.6	26		0.519	46.8	24.3		0.433	31.2	13.5		0.346	16.3	5.65		0.225	12.8	2.87
						5.836	25.073											17.4	25	15	5	-4.999		17.6	24.9		0.696	76.8	53.4		0.696	36.5	25.4		0.522	45.9	24		0.435	30.4	13.2		0.348	15.7	5.46		0.226	12.4	2.81
						5.869	25.1258											17.5	25	15	5	-4.999		17.7	24.9		0.7	75.7	53		0.7	35.3	24.7		0.525	45.1	23.7		0.438	29.7	13		0.35	15.1	5.29		0.228	12	2.72
						5.902	25.1258											17.6	25	15	5	-4.999		17.8	-11.6		0.704	74.6	52.5		0.704	34.2	24.1		0.528	44.2	23.3		0.44	29	12.7		0.352	14.5	5.11		0.229	11.6	2.64
						5.936	25.1258											17.7	25	15.001	5	-4.999		17.9	-11.6		0.708	73.5	52		0.708	33.1	23.4		0.531	43.3	23		0.443	28.2	12.5		0.354	13.9	4.92		0.23	11.2	2.57
						5.969	25.1153											17.8	25	15.001	5	-4.999		18	-11.6		0.712	72.3	51.5		0.712	31.9	22.7		0.534	42.5	22.7		0.445	27.5	12.2		0.356	13.3	4.73		0.231	10.7	2.49
						6.002	25.1047											17.9	25	15.001	4.999	-4.999		18.1	-11.8		0.716	71.3	51		0.716	30.8	22		0.537	41.6	22.3		0.448	26.8	12		0.358	12.7	4.54		0.233	10.3	2.41
						6.036	25.1153											18	25	15.001	4.999	-4.999		18.2	24.5		0.72	70.2	50.5		0.72	29.7	21.4		0.54	40.7	22		0.45	26	11.7		0.36	12.1	4.37		0.234	9.95	2.33
						6.069	25.1258											18.1	25	15.001	5	-4.999		18.3	24.9		0.724	69.1	50		0.724	28.5	20.7		0.543	39.8	21.6		0.453	25.3	11.4		0.362	11.5	4.16		0.235	9.53	2.24
						6.102	25.1258											18.2	25	15.001	5	-4.999		18.4	24.9		0.728	67.9	49.4		0.728	27.4	20		0.546	39	21.3		0.455	24.5	11.2		0.364	10.9	3.96		0.237	9.14	2.16
						6.136	25.1258											18.3	25	15.001	5.001	-4.999		18.5	24.9		0.732	66.8	48.9		0.732	26.3	19.2		0.549	38.1	20.9		0.458	23.8	10.9		0.366	10.3	3.76		0.238	8.73	2.08
						6.169	25.073											18.4	25	15.001	5	-4.999		18.6	24.9		0.736	65.7	48.4		0.736	25.1	18.5		0.552	37.3	20.6		0.46	23	10.6		0.368	9.65	3.55		0.239	8.33	1.99
						6.202	25.1047											18.5	25	15.001	5	-4.999		18.7	-11.4		0.74	64.6	47.8		0.74	24	17.8		0.555	36.4	20.2		0.463	22.3	10.3		0.37	9.06	3.35		0.241	7.92	1.9
						6.236	25.0836											18.6	25	15.001	4.999	-4.999		18.8	-11.6		0.744	63.5	47.2		0.744	22.9	17		0.558	35.5	19.8		0.465	21.6	10		0.372	8.44	3.14		0.242	7.52	1.82
						6.269	25.1047											18.7	25	15.001	5	-4.999		18.9	-11.6		0.748	62.4	46.7		0.748	21.8	16.3		0.561	34.7	19.5		0.468	20.8	9.74		0.374	7.85	2.94		0.243	7.12	1.73
						6.302	25.0836											18.8	25	15.001	5	-4.999		19	-11.7		0.752	61.3	46.1		0.752	20.6	15.5		0.564	33.8	19.1		0.47	20.1	9.44		0.376	7.25	2.72		0.244	6.71	1.64
						6.336	25.1153											18.9	25	15.001	5	-4.999		19.1	-11.8		0.756	60.2	45.5		0.756	19.5	14.7		0.567	32.9	18.7		0.473	19.4	9.15		0.378	6.63	2.51		0.246	6.3	1.55
						6.369	25.1047											19	25	15	5.001	-4.999		19.2	24.3		0.76	59.1	44.9		0.76	18.4	14		0.57	32.1	18.3		0.475	18.6	8.85		0.38	6.02	2.29		0.247	5.9	1.46
						6.402	25.1575											19.1	25	15	5	-4.998		19.3	24.9		0.764	58	44.3		0.764	17.2	13.2		0.573	31.2	17.9		0.478	17.9	8.54		0.382	5.42	2.07		0.248	5.49	1.36
						6.436	25.1469											19.2	25	15	5	-4.998		19.4	24.9		0.768	56.9	43.7		0.768	16.1	12.4		0.576	30.3	17.5		0.48	17.1	8.22		0.384	4.81	1.85		0.25	5.09	1.27
						6.469	25.1258											19.3	25	15	4.999	-4.999		19.5	24.9		0.772	55.8	43.1		0.772	15	11.6		0.579	29.5	17.1		0.483	16.4	7.92		0.386	4.22	1.63		0.251	4.69	1.18
						6.502	25.1258											19.4	25	15	5	-5		19.6	24.9		0.776	54.7	42.4		0.776	13.8	10.7		0.582	28.6	16.6		0.485	15.7	7.6		0.388	3.59	1.39		0.252	4.28	1.08
						6.536	25.1153											19.5	25.001	14.999	5	-5		19.7	-11.3		0.78	53.6	41.8		0.78	12.7	9.92		0.585	27.7	16.2		0.488	14.9	7.27		0.39	3	1.17		0.254	3.88	0.982
						6.569	25.1258											19.6	25.001	14.999	5.002	-5		19.8	-11.5		0.784	52.4	41.1		0.784	11.7	9.14		0.588	26.9	15.8		0.49	14.2	6.95		0.392	2.39	0.937		0.255	3.47	0.883
						6.602	25.1258											19.7	25.001	14.999	5.001	-4.999		19.9	-11.7		0.788	51.3	40.5		0.788	10.4	8.22		0.591	26	15.3		0.493	13.4	6.62		0.394	1.79	0.705		0.256	3.06	0.782
						6.636	25.1153											19.8	25	14.999	5.001	-4.999		20	-11.5		0.792	50.3	39.8		0.792	9.36	7.41		0.594	25.1	14.9		0.495	12.7	6.29		0.396	1.19	0.471		0.257	2.66	0.685
						6.669	25.1469											19.9	25	15.015	5.012	-4.999		20.1	-11.5		0.796	49.1	39.1		0.796	8.21	6.53		0.597	24.2	14.5		0.498	12	5.98		0.398	0.578	0.23		0.259	2.26	0.584
						6.702	25.1469											20	25	15.015	5.014	-4.999		20.2	23.9		0.8	48	38.4		0.8	7.09	5.67		0.6	23.4	14		0.5	11.2	5.62		0.4	-0.0304	-0.0122		0.26	1.85	0.481
						6.735	25.1258											20.1	25.001	15.015	5.014	-4.999		20.3	24.9		0.804	46.9	37.7		0.804	5.91	4.75		0.603	22.5	13.6		0.503	10.5	5.27		0.402	-0.616	-0.248		0.261	1.45	0.378
						6.769	25.1469											20.2	25.001	15.015	5.006	-4.998		20.4	24.9		0.808	45.8	37		0.808	4.81	3.89		0.606	21.6	13.1		0.505	9.76	4.93		0.404	-1.23	-0.498		0.263	1.03	0.271
						6.802	25.1047											20.3	25.001	15.015	5.006	-4.987		20.5	24.9		0.812	44.7	36.3		0.812	3.68	2.99		0.609	20.8	12.7		0.508	9.01	4.57		0.405	-1.52	-0.615		0.264	0.652	0.172
						6.836	25.073											20.4	25	15.01	5.007	-4.985		20.6	24.9		0.816	43.6	35.6		0.816	2.58	2.1		0.612	19.9	12.2		0.51	8.29	4.23						0.265	0.236	0.0626
						6.869	25.0836											20.5	25	15.01	5.012	-4.985		20.7	-11		0.82	42.5	34.9		0.82	1.43	1.17		0.615	19	11.7		0.513	7.53	3.86						0.267	-0.165	-0.044
						6.902	25.1153											20.6	25	15.01	5.012	-4.993		20.8	-11.5		0.824	41.4	34.1		0.824	0.241	0.198		0.618	18.2	11.2		0.515	6.79	3.5						0.268	-0.572	-0.153
						6.936	25.1258											20.7	25.007	15.01	5.011	-4.992		20.9	-11.7		0.828	40.3	33.4		0.828	-0.868	-0.718		0.621	17.3	10.7		0.518	6.05	3.13						0.269	-0.98	-0.264
						6.969	25.0941											20.8	25.015	15.008	5.008	-4.992		21	-11.7		0.832	39.2	32.6		0.832	-1.94	-1.61		0.624	16.4	10.2		0.52	5.33	2.77						0.27	-1.25	-0.338
						7.002	25.0625											20.9	25.013	15.008	5.008	-4.988		21.1	-11.7		0.836	38.1	31.8		0.836	-3.05	-2.55		0.627	15.5	9.75		0.523	4.58	2.39
						7.035	25.0941											21	25.013	15.008	5.008	-4.988		21.2	22.9		0.84	37	31.1		0.84	-4.18	-3.51		0.63	14.7	9.24		0.525	3.84	2.02
						7.069	18.8718											21.1	25.007	15.008	5.011	-4.991		21.3	24.9		0.844	35.9	30.3		0.844	-5.3	-4.47		0.633	13.8	8.74		0.528	3.1	1.64
						7.102	10.0528											21.2	25.009	15.01	5.011	-4.991		21.4	24.9		0.848	34.8	29.5		0.848	-6.45	-5.47		0.636	12.9	8.22		0.53	2.37	1.26
						7.135	3.25734											21.3	25.009	15.01	5.009	-4.991		21.5	24.9		0.852	33.7	28.7		0.85	-7	-5.95		0.639	12.1	7.76		0.533	1.63	0.868
						7.169	-2.18366											21.4	25.012	15.01	5.009	-4.988		21.6	24.9		0.856	32.6	27.9						0.642	11.2	7.2		0.535	0.889	0.475
						7.202	-5.73237											21.5	25.012	15.01	5.009	-4.989		21.7	-10.5		0.86	31.4	27						0.645	10.3	6.66		0.538	0.162	0.0872
						7.235	-7.61949											21.6	25.009	15.008	5.011	-4.989		21.8	-11.5		0.864	30.3	26.2						0.648	9.48	6.14		0.54	-0.581	-0.314
						7.269	-9.40203											21.7	25.009	15.008	5.011	-4.991		21.9	-11.6		0.868	29.2	25.4						0.651	8.6	5.6
						7.302	-11.0228											21.8	25.009	15.008	5.011	-4.99		22	-11.7		0.872	28.1	24.5						0.654	7.73	5.06
						7.335	-11.4414											21.9	25.011	15.008	5.009	-4.99		22.1	-11.7		0.876	27	23.6						0.657	6.86	4.5
						7.369	-11.5758											22	25.011	15.01	5.009	-4.989		22.2	20.8		0.88	25.9	22.8						0.66	6	3.96
						7.402	-12.2173											22.1	25.011	15.01	5.009	-4.989		22.3	24.8		0.884	24.8	21.9						0.663	5.15	3.42
						7.435	-12.4379											22.2	25.01	15.01	5.009	-4.989		22.4	24.9		0.888	23.7	21						0.666	4.27	2.85
						7.469	-12.5059											22.3	25.01	15.01	5.01	-4.99		22.5	24.9		0.892	22.6	20.1						0.669	3.41	2.28
						7.502	-12.8297											22.4	25.01	15.011	5.01	-4.99		22.6	24.9		0.896	21.5	19.2						0.672	2.54	1.7
						7.535	-13.0691											22.5	25.011	15.011	5.01	-4.99		22.7	-8.5		0.9	20.4	18.3						0.675	1.66	1.12
						7.569	-13.3608											22.6	25.011	15.011	5.01	-4.99		22.8	-11.5		0.904	19.3	17.4						0.678	0.803	0.544
						7.602	-13.5329											22.7	25.01	15.011	5.011	-4.989		22.9	-11.7		0.908	18.1	16.5						0.681	-0.059	-0.0402
						7.636	-13.2749											22.8	25.01	15.009	5.011	-4.99		23	-11.7		0.912	17	15.5						0.684	-0.927	-0.634
						7.669	-13.3608											22.9	25.01	15.009	5.011	-4.99		23.1	-11.7		0.916	15.9	14.6						0.687	-1.81	-1.24
						7.702	-13.2063											23	25.01	15.009	5.011	-4.99		23.2	16.3		0.92	14.8	13.6						0.69	-2.67	-1.84
						7.735	-13.3264											23.1	25.01	15.009	5.01	-4.989		23.3	24.8		0.924	13.7	12.7						0.693	-3.54	-2.45
						7.769	-13.378											23.2	25.01	15.009	5.01	-4.989		23.4	24.9		0.928	12.6	11.7						0.696	-4.42	-3.08
						7.802	-13.5329											23.3	25.01	15.009	5.01	-4.989		23.5	24.9		0.932	11.5	10.8						0.699	-5.28	-3.69
						7.835	-13.4812											23.4	25.01	15.009	5.01	-4.989		23.6	24.9		0.936	10.4	9.75						0.7	-5.56	-3.9
						7.869	-13.5501											23.5	25.011	15.009	5.01	-4.989		23.7	-2.8		0.94	9.31	8.75
						7.902	-13.4984											23.6	25.011	15.009	5.01	-4.989		23.8	-11.5		0.944	8.19	7.73
						7.935	-13.619											23.7	25.011	15.009	5.011	-4.989		23.9	-11.7		0.948	7.11	6.74
						7.969	-13.464											23.8	25.01	15.009	5.01	-4.99		24	-11.7		0.952	6	5.71
						8.002	-13.2577											23.9	25.01	15.009	5.01	-4.99		24.1	-11.7		0.956	4.9	4.69
						8.035	-13.3436											24	25.01	15.009	5.01	-4.99		24.2	6.6		0.96	3.79	3.64
						8.069	-13.1891											24.1	25.01	15.008	5.01	-4.99		24.3	24.8		0.964	2.67	2.58
						8.102	-13.4468											24.2	25.011	15.008	5.01	-4.989		24.4	24.9		0.968	1.59	1.54
						8.135	-13.4984											24.3	25.01	15.008	5.011	-4.989		24.5	24.9		0.972	0.496	0.482
						8.169	-13.4468											24.4	25.01	15.008	5.01	-4.989		24.6	24.9		0.976	-0.586	-0.571
						8.202	-13.5846											24.5	25.01	15.01	5.01	-4.989		24.7	14.1		0.98	-1.69	-1.65
						8.235	-13.619											24.6	25.01	15.01	5.01	-4.99		24.8	-11.5		0.984	-2.81	-2.76
						8.269	-13.464											24.7	25.01	15.01	5.01	-4.99		24.9	-11.7		0.988	-3.9	-3.85
						8.302	-13.6708											24.8	25.01	15.01	5.01	-4.99		25	-11.7		0.992	-4.98	-4.94
						8.335	-13.3952											24.9	25.01	15.01	5.01	-4.989		25.1	-11.7		0.996	-6.12	-6.09
						8.369	-13.3608											25	25.01	15.01	5.01	-4.989		25.2	-11.3		1	-7.2	-7.2
						8.402	-13.378											25.1	25.01	15.01	5.011	-4.989		25.3	24.8
						8.435	-13.3608											25.2	25.01	15.01	5.01	-4.99		25.4	24.8
						8.469	-13.464											25.3	25.01	15.009	5.01	-4.99		25.5	24.8
						8.502	-13.619											25.4	25.01	15.009	5.01	-4.989		25.6	24.8
						8.535	-13.4984											25.5	25.01	15.009	5.011	-4.989		25.7	24.8
						8.569	-13.5329											25.6	25.011	15.009	5.011	-4.99		25.8	-11.5
						8.602	-13.3264											25.7	25.01	15.009	5.011	-4.989		25.9	-11.7
						8.635	-13.464											25.8	25.01	15.009	5.01	-4.989		26	-11.7
						8.669	-13.4124											25.9	25.01	15.009	5.01	-4.989		26.1	-11.7
						8.702	-13.3436											26	25.01	15.009	5.009	-4.989		26.2	-11.7
						8.737	-13.4296											26.1	25.01	15.009	5.01	-4.989		26.3	24.6
						8.771	-13.4296											26.2	25.011	15.009	5.01	-4.989		26.4	24.8
						8.804	-13.4296											26.3	25.01	15.009	5.011	-4.99		26.5	24.8
						8.837	-13.2921											26.4	25.01	15.009	5.011	-4.99		26.6	24.8
						8.871	-13.5673											26.5	25.01	15.009	5.01	-4.99		26.7	24.8
						8.904	-13.5157											26.6	25.01	15.01	5.01	-4.99		26.8	-11.5
						8.937	-13.3952											26.7	25.01	15.01	5.009	-4.989		26.9	-11.6
						8.971	-13.3952											26.8	25.01	15.01	5.01	-4.989		27	-11.6
						9.004	-13.4296											26.9	25.01	15.01	5.011	-4.989		27.1	-11.6
						9.037	-13.2577											27	25.01	15.01	5.011	-4.99		27.2	-11.6
						9.071	-13.4296											27.1	25.01	15.009	5.011	-4.99		27.3	24.7
						9.104	-13.4296											27.2	25.01	15.009	5.01	-4.989		27.4	24.8
						9.137	-13.9474											27.3	25.01	15.009	5.011	-4.989		27.5	24.8
						9.171	-13.8954											27.4	25.01	15.009	5.011	-4.989		27.6	24.8
						9.204	-13.7399											27.5	25.01	15.009	5.011	-4.99		27.7	24.8
						9.237	-13.2234											27.6	25.01	15.009	5.01	-4.99		27.8	-11.6
						9.271	-13.2577											27.7	25.01	15.009	5.01	-4.99		27.9	-11.6
						9.304	-13.4468											27.8	25.01	15.009	5.009	-4.989		28	-11.6
						9.337	-13.5501											27.9	25.01	15.009	5.011	-4.99		28.1	-11.8
						9.371	-13.8435											28	25.01	15.009	5.012	-4.991		28.2	-11.8
						9.404	-13.8435											28.1	25.01	15.009	5.012	-4.991		28.3	24.5
						9.437	-13.7571											28.2	25.01	15.009	5.011	-4.99		28.4	24.8
						9.471	-13.5329											28.3	25.01	15.009	5.01	-4.989		28.5	24.7
						9.504	-13.5673											28.4	25.01	15.009	5.009	-4.99		28.6	24.8
						9.537	-13.4468											28.5	25.01	15.009	5.009	-4.99		28.7	24.8
						9.571	-13.3264											28.6	25.01	15.009	5.01	-4.991		28.8	-11.6
						9.604	-13.4984											28.7	25.01	15.009	5.011	-4.99		28.9	-11.8
						9.637	-13.464											28.8	25.01	15.009	5.011	-4.99		29	-11.8
						9.671	-13.5846											28.9	25.01	15.009	5.011	-4.99		29.1	-11.8
						9.704	-13.8435											29	25.01	15.009	5.01	-4.99		29.2	-11.8
						9.736	-13.8781											29.1	25.01	15.009	5.011	-4.99		29.3	24.2
						9.77	-13.8435											29.2	25.01	15.009	5.011	-4.99		29.4	24.7
						9.803	-13.8608											29.3	25.01	15.009	5.011	-4.99		29.5	24.7
						9.836	-13.9474											29.4	25.01	15.009	5.01	-4.99		29.6	24.7
						9.87	-13.8954											29.5	25.01	15.009	5.01	-4.99		29.7	24.7
						9.903	-13.9474											29.6	25.01	15.009	5.01	-4.99		29.8	-11.4
						9.936	-13.9474											29.7	25.01	15.009	5.011	-4.99		29.9	-11.8
						9.97	-14.1207											29.8	25.01	15.009	5.011	-4.991		30	-11.8
						10.003	-13.4124											29.9	25.01	15.009	5.011	-4.991		30.1	-11.8
						10.036	-13.5157											30	25.01	15.009	5.01	-4.991		30.2	-11.8
						10.07	-13.7744											30.1	25.01	15.009	5.009	-4.99		30.3	23.7
						10.103	-13.7399											30.2	25.01	15.009	5.009	-4.99		30.4	24.7
						10.136	-13.6018											30.3	25.01	15.009	5.01	-4.991		30.5	24.7
						10.17	-13.7399											30.4	25.01	15.009	5.011	-4.991		30.6	24.7
						10.203	-13.8608											30.5	25.01	15.009	5.01	-4.991		30.7	24.7
						10.236	-13.378											30.6	25.01	15.009	5.01	-4.991		30.8	-11.2
						10.27	-13.5501											30.7	25.01	15.01	5.01	-4.991		30.9	-11.7
						10.303	-13.4124											30.8	25.01	15.01	5.011	-4.992		31	-11.8
						10.336	-13.4468											30.9	25.01	15.01	5.011	-4.991		31.1	-11.7
						10.37	-13.8435											31	25.01	15.01	5.011	-4.991		31.2	-11.9
						10.403	-13.8954											31.1	25.01	15.01	5.01	-4.991		31.3	22.5
						10.436	-13.5157											31.2	25.01	15.01	5.01	-4.992		31.4	24.6
						10.47	-13.6018											31.3	25.01	15.01	5.01	-4.991		31.5	24.8
						10.503	-13.5329											31.4	25.01	15.01	5.01	-4.991		31.6	24.8
						10.536	-13.6018											31.5	25.01	15.01	5.01	-4.991		31.7	24.6
						10.57	-13.7744											31.6	25.01	15.009	5.01	-4.991		31.8	-10.5
						10.603	-13.93											31.7	25.01	15.009	5.01	-4.991		31.9	-11.7
						10.636	-14.1033											31.8	25.01	15.009	5.011	-4.992		32	-11.9
						10.67	-14.0686											31.9	25.009	15.009	5.011	-4.992		32.1	-11.9
						10.703	-13.9993											32	25.01	15.01	5.01	-4.991		32.2	-11.7
						10.756	-13.8954											32.1	25.01	15.01	5.01	-4.991		32.3	20.8
						10.79	-13.9474											32.2	25.011	15.01	5.01	-4.991		32.4	24.6
						10.823	-13.5673											32.3	25.01	15.01	5.011	-4.992		32.5	24.8
						10.856	-13.464											32.4	25.01	15.009	5.011	-4.991		32.6	24.8
						10.89	-13.6708											32.5	25.01	15.009	5.011	-4.991		32.7	24.8
						10.923	-13.8089											32.6	25.01	15.009	5.01	-4.991		32.8	-8.5
						10.956	-13.6535											32.7	25.01	15.009	5.011	-4.992		32.9	-11.7
						10.99	-13.8262											32.8	25.01	15.009	5.011	-4.992		33	-11.7
						11.023	-13.378											32.9	25.01	15.01	5.011	-4.992		33.1	-11.7
						11.056	-13.6881											33	25.01	15.01	5.01	-4.991		33.2	-11.7
						11.09	-13.8262											33.1	25.01	15.01	5.01	-4.991		33.3	15.8
						11.123	-13.8089											33.2	25.01	15.01	5.01	-4.991		33.4	24.8
						11.156	-13.7399											33.3	25.01	15.01	5.01	-4.991		33.5	24.8
						11.19	-14.1207											33.4	25.01	15.01	5.011	-4.991		33.6	24.8
						11.223	-13.8608											33.5	25.01	15.01	5.011	-4.991		33.7	24.8
						11.256	-13.93											33.6	25.01	15.01	5.011	-4.991		33.8	-2.2
						11.29	-13.9474											33.7	25.01	15.009	5.01	-4.992		33.9	-11.6
						11.323	-13.9474											33.8	25.01	15.009	5.01	-4.992		34	-11.6
						11.356	-14.138											33.9	25.01	15.009	5.01	-4.991		34.1	-11.8
						11.39	-14.0513											34	25.01	15.009	5.01	-4.991		34.2	-11.9
						11.423	-13.6708											34.1	25.009	15.009	5.011	-4.991		34.3	5.3
						11.456	-13.6881											34.2	25.01	15.01	5.011	-4.991		34.4	24.7
						11.49	-13.8089											34.3	25.01	15.01	5.011	-4.991		34.5	24.7
						11.523	-13.7917											34.4	25.01	15.01	5.01	-4.991		34.6	24.7
						11.556	-13.5157											34.5	25.01	15.01	5.01	-4.991		34.7	24.7
						11.59	-13.6881											34.6	25.01	15.01	5.01	-4.991		34.8	15.7
						11.623	-13.8781											34.7	25.01	15.01	5.01	-4.991		34.9	-11.7
						11.656	-13.7571											34.8	25.01	15.01	5.009	-4.991		35	-11.8
						11.69	-13.7399											34.9	25.01	15.01	5.009	-4.991		35.1	-11.8
						11.72	-14.1728											35	25.01	15.009	5.01	-4.992		35.2	-11.8
						11.736	-14.0513											35.1	25.01	15.009	5.011	-4.991		35.3	-11.6
						11.77	-14.086											35.2	25.01	15.009	5.011	-4.991		35.4	24.5
						11.803	-13.982											35.3	25.01	15.009	5.011	-4.991		35.5	24.7
						11.836	-13.93											35.4	25.01	15.01	5.01	-4.991		35.6	24.7
						11.87	-13.9647											35.5	25.01	15.01	5.01	-4.991		35.7	24.7
						11.903	-14.2075											35.6	25.01	15.01	5.01	-4.991		35.8	24.7
						11.936	-14.1901											35.7	25.01	15.01	5.01	-4.991		35.9	-11.8
						11.983	-14.0686											35.8	25.01	15.01	5.011	-4.991		36	-11.7
						12.01	-14.0686											35.9	25.01	15.01	5.01	-4.991		36.1	-11.7
						12.036	-13.8781											36	25.01	15.01	5.01	-4.992		36.2	-11.7
						12.07	-13.982											36.1	25.01	15.01	5.01	-4.991		36.3	-11.7
						12.115	-14.0166											36.2	25.01	15.01	5.01	-4.991		36.4	24.6
						12.146	-14.0166											36.3	25.01	15.01	5.01	-4.991		36.5	24.7
						12.174	-14.1033											36.4	25.01	15.01	5.01	-4.992		36.6	24.7
						12.203	-13.8781											36.5	25.01	15.01	5.011	-4.991		36.7	24.7
						12.236	-13.982											36.6	25.01	15.01	5.01	-4.991		36.8	-11.6
						12.278	-13.8608											36.7	25.01	15.01	5.009	-4.991		36.9	-11.7
						12.31	-13.4984											36.8	25.01	15.01	5.009	-4.991		37	-11.7
						12.336	-13.4812											36.9	25.01	15.01	5.01	-4.991		37.1	-11.7
						12.388	-13.5329											37	25.01	15.01	5.011	-4.991		37.2	-11.7
						12.416	-13.8089											37.1	25.01	15.01	5.01	-4.991		37.3	24.6
						12.444	-13.8089											37.2	25.01	15.01	5.01	-4.991		37.4	24.7
						12.474	-13.8262											37.3	25.01	15.01	5.009	-4.991		37.5	24.7
						12.503	-13.6708											37.4	25.01	15.01	5.01	-4.991		37.6	24.7
						12.536	-13.8089											37.5	25.01	15.01	5.012	-4.991		37.7	24.8
						12.57	-13.8089											37.6	25.01	15.01	5.012	-4.991		37.8	-11.5
						12.603	-13.7917											37.7	25.01	15.01	5.011	-4.991		37.9	-11.7
						12.636	-13.8608											37.8	25.01	15.01	5.009	-4.991		38	-11.7
						12.67	-13.7399											37.9	25.01	15.01	5.009	-4.991		38.1	-11.7
						12.703	-13.8089											38	25.01	15.01	5.009	-4.991		38.2	-11.7
						12.736	-13.8435											38.1	25.01	15.01	5.012	-4.991		38.3	24.4
						12.77	-13.7226											38.2	25.01	15.01	5.011	-4.991		38.4	24.8
						12.803	-13.4984											38.3	25.01	15.01	5.009	-4.99		38.5	24.8
						12.836	-14.0513											38.4	25.01	15.01	5.009	-4.991		38.6	24.8
						12.87	-13.9474											38.5	25.01	15.01	5.009	-4.991		38.7	24.8
						12.903	-13.982											38.6	25.01	15.01	5.011	-4.991		38.8	-11.5
						12.936	-13.93											38.7	25.01	15.01	5.01	-4.991		38.9	-11.7
						12.97	-13.9647											38.8	25.01	15.01	5.01	-4.99		39	-11.9
						13.003	-13.8435											38.9	25.01	15.01	5.01	-4.99		39.1	-11.9
						13.036	-13.2063											39	25.01	15.01	5.01	-4.99		39.2	-11.9
						13.07	-13.4812											39.1	25.01	15.01	5.01	-4.991		39.3	24.1
						13.103	-13.619											39.2	25.01	15.009	5.011	-4.99		39.4	24.6
						13.136	-13.7399											39.3	25.01	15.009	5.01	-4.99		39.5	24.6
						13.17	-13.8435											39.4	25.01	15.009	5.01	-4.991		39.6	24.6
						13.203	-13.7571											39.5	25.01	15.009	5.01	-4.989		39.7	24.6
						13.236	-13.8781											39.6	25.01	15.009	5.011	-4.99		39.8	-11.5
						13.27	-13.7571											39.7	25.01	15.01	5.011	-4.99		39.9	-11.7
						13.303	-13.7571											39.8	25.01	15.01	5.011	-4.99		40	-11.6
						13.336	-13.7226											39.9	25.01	15.01	5.01	-4.99		40.1	-11.8
						13.37	-13.7571											40	25.01	15.01	5.01	-4.99		40.2	-11.7
						13.403	-13.619											40.1	25.01	15.01	5.01	-4.99		40.3	23.8
						13.436	-13.5846											40.2	25.01	15.01	5.01	-4.99		40.4	24.8
						13.47	-13.5501											40.3	25.01	15.01	5.01	-4.99		40.5	24.9
						13.503	-13.7744											40.4	25.01	15.01	5.01	-4.99		40.6	24.8
						13.536	-13.8608											40.5	25.01	15.01	5.01	-4.99		40.7	24.9
						13.57	-14.0513											40.6	25.01	15.01	5.01	-4.991		40.8	-11.1
						13.603	-13.93											40.7	25.01	15.01	5.01	-4.991		40.9	-11.6
						13.636	-13.93											40.8	25.01	15.01	5.014	-4.99		41	-11.6
						13.67	-13.8435											40.9	25.01	15.01	5.025	-4.99		41.1	-11.6
						13.703	-13.8608											41	25.01	15.014	5.025	-4.99		41.2	-11.6
						13.736	-13.982											41.1	25.01	15.014	5.022	-4.987		41.3	22.8
						13.77	-13.7744											41.2	25.01	15.014	5.022	-4.976		41.4	24.9
						13.803	-13.5157											41.3	25.01	15.014	5.015	-4.976		41.5	24.9
						13.836	-13.5846											41.4	25.01	15.015	5.019	-4.977		41.6	24.9
						13.87	-13.6018											41.5	25.01	15.015	5.022	-4.984		41.7	24.9
						13.903	-13.5673											41.6	25.01	15.015	5.022	-4.984		41.8	-10.4
						13.936	-13.4984											41.7	25.01	15.015	5.02	-4.982		41.9	-11.6
						13.97	-13.5846											41.8	25.013	15.015	5.018	-4.978		42	-11.6
						14.003	-13.5846											41.9	25.023	15.02	5.018	-4.981		42.1	-11.6
						14.036	-13.6881											42	25.024	15.02	5.02	-4.981		42.2	-11.6
						14.07	-13.5673											42.1	25.024	15.02	5.02	-4.982		42.3	20.7
						14.103	-13.4984											42.2	25.017	15.02	5.02	-4.98		42.4	24.7
						14.136	-13.6881											42.3	25.017	15.021	5.019	-4.98		42.5	24.9
						14.17	-13.6363											42.4	25.017	15.021	5.019	-4.979		42.6	24.9
						14.203	-13.8435											42.5	25.02	15.021	5.02	-4.981		42.7	24.9
						14.236	-13.6881											42.6	25.022	15.021	5.02	-4.981		42.8	-8.6
						14.27	-13.7226											42.7	25.019	15.019	5.02	-4.981		42.9	-11.6
						14.303	-13.6018											42.8	25.019	15.019	5.019	-4.98		43	-11.8
						14.336	-13.5157											42.9	25.019	15.019	5.019	-4.98		43.1	-11.8
						14.37	-13.7399											43	25.02	15.019	5.019	-4.98		43.2	-11.8
						14.403	-13.5329											43.1	25.021	15.02	5.02	-4.981		43.3	16.2
						14.436	-13.6881											43.2	25.021	15.02	5.02	-4.98		43.4	24.7
						14.47	-13.6708											43.3	25.02	15.02	5.02	-4.98		43.5	24.7
						14.503	-13.6535											43.4	25.02	15.02	5.02	-4.98		43.6	24.7
						14.536	-13.619											43.5	25.02	15.02	5.019	-4.98		43.7	24.7
						14.57	-13.6363											43.6	25.02	15.021	5.019	-4.98		43.8	-2.8
						14.603	-13.7226											43.7	25.02	15.021	5.019	-4.98		43.9	-11.6
						14.636	-13.9647											43.8	25.02	15.021	5.02	-4.98		44	-11.7
						14.67	-13.93											43.9	25.02	15.021	5.019	-4.981		44.1	-11.8
						14.703	-14.2075											44	25.02	15.02	5.019	-4.981		44.2	-11.7
						14.736	-13.7399											44.1	25.02	15.02	5.018	-4.981		44.3	6.3
						14.77	-13.4296											44.2	25.02	15.02	5.02	-4.981		44.4	24.7
						14.803	-13.6535											44.3	25.02	15.02	5.02	-4.981		44.5	24.9
						14.836	-13.4984											44.4	25.02	15.02	5.02	-4.98		44.6	24.9
						14.87	-13.6018											44.5	25.02	15.02	5.019	-4.98		44.7	24.9
						14.903	-13.3608											44.6	25.02	15.02	5.019	-4.98		44.8	14.1
						14.936	-13.1891											44.7	25.02	15.02	5.02	-4.98		44.9	-11.5
						14.97	-13.4124											44.8	25.02	15.02	5.02	-4.98		45	-11.5
						15.003	-13.4812											44.9	25.02	15.02	5.02	-4.98		45.1	-11.5
						15.036	-13.93											45	25.02	15.02	5.019	-4.98		45.2	-11.5
						15.07	-13.6363											45.1	25.02	15.02	5.019	-4.98		45.3	-11
						15.103	-13.7226											45.2	25.02	15.02	5.019	-4.98		45.4	24.9
						15.136	-13.7744											45.3	25.02	15.02	5.019	-4.98		45.5	24.9
						15.17	-13.982											45.4	25.02	15.02	5.02	-4.979		45.6	24.9
						15.203	-13.9127											45.5	25.02	15.02	5.019	-4.979		45.7	24.9
						15.236	-13.9474											45.6	25.02	15.02	5.019	-4.979		45.8	24.9
						15.27	-13.6535											45.7	25.02	15.02	5.019	-4.98		45.9	-11.5
						15.303	-13.5673											45.8	25.02	15.02	5.02	-4.98		46	-11.5
						15.336	-13.7744											45.9	25.02	15.02	5.02	-4.98		46.1	-11.7
						15.37	-13.8435											46	25.02	15.02	5.02	-4.98		46.2	-11.7
						15.403	-13.7226											46.1	25.02	15.019	5.019	-4.979		46.3	-11.5
						15.436	-13.7053											46.2	25.02	15.019	5.019	-4.98		46.4	24.8
						15.47	-13.8954											46.3	25.02	15.019	5.02	-4.98		46.5	24.8
						15.503	-13.9647											46.4	25.02	15.019	5.02	-4.979		46.6	25
						15.536	-13.9993											46.5	25.02	15.02	5.02	-4.979		46.7	24.8
						15.57	-13.6363											46.6	25.02	15.02	5.019	-4.979		46.8	24.8
						15.603	-13.5846											46.7	25.02	15.02	5.019	-4.979		46.9	-11.5
						15.636	-13.7053											46.8	25.02	15.02	5.019	-4.979		47	-11.7
						15.669	-13.6881											46.9	25.02	15.02	5.019	-4.979		47.1	-11.7
						15.703	-13.619											47	25.02	15.02	5.02	-4.98		47.2	-11.7
						15.736	-13.5157											47.1	25.02	15.02	5.02	-4.98		47.3	-11.7
						15.769	-13.5329											47.2	25.019	15.02	5.019	-4.979		47.4	24.6
						15.803	-13.6018											47.3	25.02	15.02	5.019	-4.979		47.5	24.7
						15.836	-13.6363											47.4	25.02	15.02	5.019	-4.979		47.6	24.8
						15.87	-13.464											47.5	25.02	15.02	5.019	-4.979		47.7	24.8
						15.903	-13.3952											47.6	25.02	15.02	5.02	-4.978		47.8	24.8
						15.936	-13.378											47.7	25.02	15.02	5.02	-4.978		47.9	-11.5
						15.97	-13.3952											47.8	25.02	15.02	5.019	-4.979		48	-11.7
						16.003	-13.3608											47.9	25.02	15.02	5.019	-4.979		48.1	-11.7
						16.036	-13.6881											48	25.02	15.02	5.019	-4.979		48.2	-11.7
						16.069	-13.5846											48.1	25.02	15.02	5.02	-4.979		48.3	-11.7
						16.103	-13.5846											48.2	25.02	15.02	5.02	-4.979		48.4	24.6
						16.136	-13.9127											48.3	25.02	15.02	5.02	-4.979		48.5	24.8
						16.17	-13.93											48.4	25.02	15.02	5.019	-4.979		48.6	25
						16.203	-13.8089											48.5	25.02	15.02	5.019	-4.979		48.7	25
						16.236	-13.9474											48.6	25.02	15.02	5.019	-4.978		48.8	25
						16.269	-13.9647											48.7	25.02	15.02	5.019	-4.978		48.9	-11.5
						16.303	-13.8954											48.8	25.02	15.02	5.02	-4.978		49	-11.5
						16.336	-13.93											48.9	25.02	15.02	5.019	-4.98		49.1	-11.7
						16.369	-13.7226											49	25.02	15.02	5.019	-4.98		49.2	-11.6
						16.403	-13.6881											49.1	25.02	15.021	5.02	-4.979		49.3	-11.7
						16.436	-13.4984											49.2	25.02	15.021	5.02	-4.978		49.4	24.3
						16.469	-13.619											49.3	25.02	15.021	5.02	-4.978		49.5	24.9
						16.503	-13.378											49.4	25.02	15.021	5.02	-4.978		49.6	25
						16.536	-13.5329											49.5	25.02	15.02	5.019	-4.979		49.7	25
						16.569	-13.8089											49.6	25.02	15.02	5.019	-4.979		49.8	24.9
						16.603	-13.7744											49.7	25.02	15.02	5.02	-4.979		49.9	-11.2
						16.636	-13.8089											49.8	25.02	15.02	5.02	-4.979		50	-11.6
						16.669	-13.7571											49.9	25.02	15.02	5.02	-4.979		50.1	-11.6
						16.703	-13.7399											50	25.02	15.021	5.019	-4.979		50.2	-11.6
						16.736	-13.7226											50.1	25.02	15.021	5.019	-4.979		50.3	-11.6
						16.769	-13.8435											50.2	25.02	15.021	5.019	-4.978		50.4	23.8
						16.803	-13.4812											50.3	25.02	15.021	5.02	-4.979		50.5	24.9
						16.836	-13.5501											50.4	25.02	15.02	5.02	-4.979		50.6	24.9
						16.869	-13.5673											50.5	25.02	15.02	5.02	-4.979		50.7	24.9
						16.903	-13.5673											50.6	25.02	15.02	5.02	-4.979		50.8	24.9
						16.936	-13.8608											50.7	25.02	15.02	5.02	-4.979		50.9	-11.1
						16.969	-13.982											50.8	25.02	15.02	5.02	-4.979		51	-11.6
						17.003	-13.93											50.9	25.02	15.02	5.02	-4.979		51.1	-11.6
						17.036	-14.3988											51	25.02	15.02	5.02	-4.978		51.2	-11.6
						17.069	-14.2075											51.1	25.02	15.02	5.02	-4.978		51.3	-11.7
						17.103	-13.5329											51.2	25.02	15.02	5.02	-4.979		51.4	22.8
						17.136	-13.6363											51.3	25.02	15.02	5.019	-4.979		51.5	24.8
						17.169	-13.8262											51.4	25.02	15.02	5.02	-4.979		51.6	24.9
						17.203	-13.4296											51.5	25.02	15.02	5.02	-4.979		51.7	24.9
						17.236	-13.4468											51.6	25.02	15.02	5.021	-4.979		51.8	24.9
						17.269	-13.6881											51.7	25.02	15.02	5.02	-4.979		51.9	-10.5
						17.303	-13.7226											51.8	25.02	15.02	5.02	-4.979		52	-11.5
						17.336	-13.7399											51.9	25.02	15.02	5.02	-4.979		52.1	-11.5
						17.369	-13.5157											52	25.02	15.02	5.02	-4.979		52.2	-11.5
						17.403	-13.7917											52.1	25.02	15.02	5.02	-4.979		52.3	-11.5
						17.436	-13.6535											52.2	25.02	15.02	5.02	-4.979		52.4	21
						17.469	-14.2422											52.3	25.02	15.02	5.02	-4.979		52.5	24.8
						17.503	-14.0513											52.4	25.02	15.021	5.02	-4.979		52.6	24.9
						17.536	-13.9127											52.5	25.02	15.021	5.02	-4.979		52.7	24.9
						17.569	-13.7571											52.6	25.02	15.021	5.019	-4.979		52.8	24.9
						17.603	-13.7226											52.7	25.02	15.021	5.019	-4.979		52.9	-8.7
						17.636	-13.6708											52.8	25.02	15.02	5.019	-4.979		53	-11.5
						17.669	-13.5329											52.9	25.02	15.02	5.02	-4.979		53.1	-11.6
						17.703	-13.6535											53	25.02	15.02	5.02	-4.979		53.2	-11.5
						17.736	-13.6535											53.1	25.02	15.02	5.02	-4.979		53.3	-11.6
						17.769	-13.7226											53.2	25.02	15.021	5.02	-4.979		53.4	16.7
						17.803	-13.9127											53.3	25.02	15.021	5.02	-4.98		53.5	24.8
						17.836	-13.7399											53.4	25.02	15.021	5.02	-4.98		53.6	24.8
						17.869	-13.7571											53.5	25.02	15.021	5.02	-4.979		53.7	24.8
						17.903	-13.6708											53.6	25.019	15.021	5.02	-4.979		53.8	24.8
						17.936	-13.6535											53.7	25.02	15.02	5.021	-4.979		53.9	-3.3
						17.969	-13.7399											53.8	25.02	15.02	5.021	-4.979		54	-11.6
						18.003	-13.7744											53.9	25.02	15.02	5.02	-4.98		54.1	-11.6
						18.036	-14.086											54	25.02	15.02	5.02	-4.979		54.2	-11.6
						18.069	-13.8781											54.1	25.02	15.02	5.02	-4.979		54.3	-11.6
						18.103	-13.7744											54.2	25.02	15.02	5.019	-4.979		54.4	7.2
						18.136	-13.7053											54.3	25.02	15.02	5.021	-4.98		54.5	24.7
						18.169	-13.982											54.4	25.02	15.02	5.02	-4.98		54.6	24.9
						18.203	-14.0513											54.5	25.02	15.02	5.02	-4.979		54.7	24.9
						18.236	-14.034											54.6	25.02	15.02	5.019	-4.979		54.8	12.6
						18.269	-14.0686											54.7	25.02	15.02	5.02	-4.979		54.9	-11.6
						18.303	-13.93											54.8	25.02	15.02	5.021	-4.98		55	-11.6
						18.336	-13.8954											54.9	25.02	15.02	5.021	-4.98		55.1	-11.8
						18.369	-13.7744											55	25.02	15.02	5.02	-4.98		55.2	-11.8
						18.403	-13.7917											55.1	25.02	15.02	5.02	-4.979		55.3	-11
						18.436	-13.6018											55.2	25.02	15.02	5.02	-4.979		55.4	24.7
						18.469	-13.7226											55.3	25.02	15.02	5.02	-4.979		55.5	24.7
						18.503	-13.5501											55.4	25.02	15.021	5.021	-4.979		55.6	24.9
						18.536	-13.619											55.5	25.02	15.021	5.02	-4.979		55.7	24.9
						18.569	-13.3952											55.6	25.02	15.021	5.02	-4.979		55.8	24.9
						18.603	-13.4984											55.7	25.02	15.021	5.02	-4.979		55.9	-11.6
						18.636	-13.7053											55.8	25.02	15.02	5.019	-4.979		56	-11.6
						18.669	-13.7744											55.9	25.02	15.02	5.02	-4.98		56.1	-11.6
						18.703	-13.3264											56	25.02	15.02	5.02	-4.98		56.2	-11.6
						18.736	-13.7399											56.1	25.02	15.02	5.02	-4.979		56.3	-11.8
						18.769	-13.5329											56.2	25.02	15.02	5.02	-4.98		56.4	24.7
						18.803	-13.3608											56.3	25.02	15.02	5.02	-4.98		56.5	24.9
						18.836	-13.6881											56.4	25.02	15.02	5.02	-4.979		56.6	24.9
						18.869	-13.6535											56.5	25.02	15.02	5.02	-4.98		56.7	24.7
						18.903	-13.4984											56.6	25.02	15.02	5.019	-4.979		56.8	24.9
						18.936	-13.6535											56.7	25.02	15.02	5.019	-4.979		56.9	-11.6
						18.969	-13.5501											56.8	25.02	15.02	5.02	-4.98		57	-11.6
						19.003	-13.6881											56.9	25.02	15.02	5.021	-4.98		57.1	-11.8
						19.036	-13.3264											57	25.02	15.02	5.021	-4.979		57.2	-11.7
						19.069	-13.7053											57.1	25.02	15.019	5.02	-4.979		57.3	-11.7
						19.103	-13.7744											57.2	25.02	15.019	5.019	-4.979		57.4	24.6
						19.136	-13.6018											57.3	25.019	15.019	5.019	-4.98		57.5	24.8
						19.169	-13.7399											57.4	25.019	15.019	5.02	-4.98		57.6	24.8
						19.203	-13.7053											57.5	25.02	15.02	5.019	-4.979		57.7	24.9
						19.236	-13.7571											57.6	25.02	15.02	5.02	-4.979		57.8	24.8
						19.269	-13.8262											57.7	25.02	15.02	5.02	-4.979		57.9	-11.5
						19.303	-13.8089											57.8	25.02	15.02	5.02	-4.98		58	-11.7
						19.336	-13.6535											57.9	25.019	15.021	5.02	-4.98		58.1	-11.7
						19.369	-13.6535											58	25.02	15.021	5.02	-4.98		58.2	-11.7
						19.403	-13.7226											58.1	25.02	15.021	5.019	-4.979		58.3	-11.7
						19.436	-13.982											58.2	25.02	15.021	5.02	-4.979		58.4	24.4
						19.469	-14.0686											58.3	25.02	15.02	5.02	-4.98		58.5	24.8
						19.503	-14.0686											58.4	25.02	15.02	5.02	-4.98		58.6	24.8
						19.536	-14.034											58.5	25.02	15.02	5.02	-4.979		58.7	24.8
						19.569	-13.93											58.6	25.02	15.02	5.019	-4.979		58.8	24.8
						19.603	-14.2075											58.7	25.02	15.02	5.019	-4.979		58.9	-11.5
						19.636	-13.8954											58.8	25.02	15.02	5.02	-4.98		59	-11.7
						19.669	-13.7226											58.9	25.02	15.02	5.02	-4.98		59.1	-11.6
						19.703	-13.4124											59	25.02	15.02	5.021	-4.98		59.2	-11.6
						19.736	-13.982											59.1	25.02	15.02	5.021	-4.979		59.3	-11.7
						19.769	-14.0166											59.2	25.02	15.021	5.02	-4.979		59.4	24.3
						19.803	-13.9127											59.3	25.02	15.021	5.02	-4.979		59.5	24.8
						19.836	-13.8262											59.4	25.02	15.021	5.02	-4.98		59.6	24.8
						19.869	-13.8089											59.5	25.02	15.021	5.02	-4.98		59.7	24.8
						19.903	-13.5329											59.6	25.02	15.02	5.02	-4.98		59.8	24.8
						19.936	-13.5501											59.7	25.02	15.02	5.02	-4.979		59.9	-11.4
						19.969	-13.4984											59.8	25.02	15.02	5.02	-4.979		60	-11.6
						20.003	-13.7571											59.9	25.02	15.02	5.02	-4.98		60.1	-11.6
						20.036	-13.8089											60	25.02	15.02	5.02	-4.98		60.2	-11.6
						20.069	-13.6018											60.1	25.02	15.02	5.02	-4.98		60.3	-11.6
						20.103	-14.0166											60.2	25.02	15.02	5.02	-4.979		60.4	23.8
						20.136	-14.2596											60.3	25.02	15.02	5.02	-4.979		60.5	24.8
						20.169	-14.1033											60.4	25.02	15.02	5.02	-4.979		60.6	24.8
						20.203	-13.9993											60.5	25.02	15.02	5.02	-4.98		60.7	24.8
						20.236	-13.3436											60.6	25.02	15.02	5.02	-4.98		60.8	24.8
						20.269	-13.3952											60.7	25.02	15.02	5.02	-4.98		60.9	-11
						20.303	-13.982											60.8	25.02	15.02	5.02	-4.981		61	-11.6
						20.336	-13.7053											60.9	25.02	15.019	5.019	-4.981		61.1	-11.6
						20.369	-13.9127											61	25.02	15.019	5.02	-4.98		61.2	-11.7
						20.403	-13.8089											61.1	25.02	15.019	5.02	-4.98		61.3	-11.6
						20.436	-13.6535											61.2	25.02	15.019	5.021	-4.98		61.4	22.8
						20.469	-13.8262											61.3	25.02	15.02	5.021	-4.98		61.5	24.7
						20.503	-13.8954											61.4	25.02	15.02	5.02	-4.981		61.6	24.9
						20.536	-13.93											61.5	25.02	15.02	5.019	-4.981		61.7	24.9
						20.569	-14.0686											61.6	25.02	15.02	5.02	-4.981		61.8	24.9
						20.603	-13.7571											61.7	25.02	15.02	5.02	-4.981		61.9	-10.5
						20.636	-13.8608											61.8	25.02	15.02	5.021	-4.981		62	-11.6
						20.669	-14.0686											61.9	25.02	15.02	5.021	-4.981		62.1	-11.7
						20.703	-13.982											62	25.02	15.02	5.03	-4.981		62.2	-11.7
						20.736	-14.1728											62.1	25.02	15.02	5.035	-4.98		62.3	-11.7
						20.769	-14.1207											62.2	25.02	15.032	5.035	-4.98		62.4	21
						20.803	-13.982											62.3	25.02	15.032	5.028	-4.981		62.5	24.7
						20.836	-13.8781											62.4	25.02	15.032	5.027	-4.974		62.6	24.9
						20.869	-13.9474											62.5	25.02	15.032	5.027	-4.974		62.7	25
						20.903	-13.9127											62.6	25.02	15.032	5.03	-4.965		62.8	25
						20.936	-14.0166											62.7	25.02	15.027	5.031	-4.971		62.9	-8.6
						20.969	-13.982											62.8	25.02	15.027	5.029	-4.971		63	-11.5
						21.003	-14.0166											62.9	25.028	15.027	5.029	-4.975		63.1	-11.5
						21.036	-14.1554											63	25.028	15.027	5.029	-4.97		63.2	-11.7
						21.069	-14.277											63.1	25.035	15.028	5.03	-4.97		63.3	-11.7
						21.103	-14.2596											63.2	25.029	15.028	5.03	-4.97		63.4	16.9
						21.136	-14.2422											63.3	25.029	15.028	5.03	-4.972		63.5	24.8
						21.169	-14.0686											63.4	25.026	15.028	5.029	-4.972		63.6	24.8
						21.203	-14.086											63.5	25.03	15.031	5.029	-4.972		63.7	25
						21.236	-14.1033											63.6	25.03	15.031	5.029	-4.97		63.8	24.8
						21.269	-14.086											63.7	25.031	15.031	5.03	-4.971		63.9	-3.5
						21.303	-13.7744											63.8	25.03	15.031	5.03	-4.971		64	-11.5
						21.336	-13.8954											63.9	25.03	15.031	5.029	-4.973		64.1	-11.7
						21.369	-13.8435											64	25.028	15.031	5.029	-4.972		64.2	-11.7
						21.403	-13.93											64.1	25.029	15.031	5.03	-4.97		64.3	-11.7
						21.436	-14.1554											64.2	25.03	15.031	5.03	-4.97		64.4	7.3
						21.469	-13.9127											64.3	25.03	15.031	5.03	-4.971		64.5	24.9
						21.503	-13.6881											64.4	25.03	15.03	5.03	-4.972		64.6	24.9
						21.536	-13.8262											64.5	25.03	15.03	5.029	-4.972		64.7	24.9
						21.569	-13.7399											64.6	25.03	15.03	5.029	-4.971		64.8	24.9
						21.603	-13.8089											64.7	25.03	15.03	5.031	-4.971		64.9	12.4
						21.636	-13.8262											64.8	25.03	15.029	5.031	-4.971		65	-11.4
						21.669	-13.9127											64.9	25.03	15.029	5.031	-4.971		65.1	-11.6
						21.703	-13.9127											65	25.03	15.029	5.03	-4.971		65.2	-11.6
						21.736	-14.0166											65.1	25.03	15.029	5.029	-4.971		65.3	-11.6
						21.769	-13.9647											65.2	25.03	15.03	5.029	-4.971		65.4	-10.9
						21.803	-13.982											65.3	25.03	15.03	5.03	-4.972		65.5	24.9
						21.836	-13.9474											65.4	25.03	15.03	5.031	-4.971		65.6	24.9
						21.869	-13.9127											65.5	25.03	15.03	5.03	-4.971		65.7	24.9
						21.903	-13.8781											65.6	25.03	15.03	5.03	-4.971		65.8	24.9
						21.936	-13.8089											65.7	25.03	15.03	5.029	-4.971		65.9	24.9
						21.969	-13.8435											65.8	25.03	15.03	5.03	-4.971		66	-11.4
						22.003	-13.8954											65.9	25.03	15.03	5.03	-4.971		66.1	-11.5
						22.036	-13.8781											66	25.03	15.03	5.03	-4.971		66.2	-11.6
						22.069	-13.8089											66.1	25.03	15.03	5.03	-4.972		66.3	-11.6
						22.103	-13.8781											66.2	25.03	15.03	5.03	-4.971		66.4	-11.6
						22.136	-13.8089											66.3	25.03	15.03	5.03	-4.971		66.5	24.7
						22.169	-14.1207											66.4	25.03	15.03	5.03	-4.971		66.6	24.9
						22.203	-14.0166											66.5	25.03	15.03	5.031	-4.972		66.7	24.9
						22.236	-14.1033											66.6	25.03	15.03	5.031	-4.971		66.8	24.9
						22.269	-13.8089											66.7	25.03	15.03	5.029	-4.971		66.9	24.9
						22.303	-13.8262											66.8	25.03	15.03	5.03	-4.971		67	-11.4
						22.336	-13.8781											66.9	25.029	15.03	5.03	-4.971		67.1	-11.5
						22.369	-13.8262											67	25.029	15.03	5.03	-4.971		67.2	-11.5
						22.403	-13.8262											67.1	25.03	15.03	5.03	-4.971		67.3	-11.5
						22.436	-14.1554											67.2	25.03	15.03	5.03	-4.971		67.4	-11.5
						22.469	-14.034											67.3	25.03	15.03	5.03	-4.971		67.5	24.7
						22.503	-13.9647											67.4	25.03	15.03	5.03	-4.971		67.6	24.9
						22.536	-14.138											67.5	25.03	15.03	5.03	-4.971		67.7	24.9
						22.569	-13.8781											67.6	25.03	15.03	5.03	-4.971		67.8	24.9
						22.603	-13.7226											67.7	25.03	15.03	5.03	-4.971		67.9	24.9
						22.636	-13.7399											67.8	25.03	15.03	5.03	-4.971		68	-11.3
						22.669	-13.8262											67.9	25.03	15.03	5.03	-4.971		68.1	-11.5
						22.703	-13.8435											68	25.03	15.03	5.03	-4.971		68.2	-11.5
						22.736	-13.8435											68.1	25.03	15.03	5.03	-4.971		68.3	-11.5
						22.769	-14.1207											68.2	25.03	15.031	5.031	-4.971		68.4	-11.5
						22.803	-13.8608											68.3	25.029	15.031	5.03	-4.971		68.5	24.6
						22.836	-13.8435											68.4	25.03	15.031	5.03	-4.97		68.6	25
						22.869	-13.8435											68.5	25.03	15.031	5.03	-4.971		68.7	25
						22.903	-13.8435											68.6	25.03	15.03	5.03	-4.972		68.8	25
						22.936	-13.7226											68.7	25.03	15.03	5.03	-4.972		68.9	25
						22.969	-13.6881											68.8	25.03	15.03	5.03	-4.971		69	-11.3
						23.003	-13.6363											68.9	25.03	15.03	5.03	-4.971		69.1	-11.5
						23.036	-13.5501											69	25.03	15.03	5.031	-4.97		69.2	-11.5
						23.069	-13.5673											69.1	25.03	15.031	5.03	-4.97		69.3	-11.5
						23.103	-13.4812											69.2	25.03	15.031	5.03	-4.971		69.4	-11.5
						23.136	-13.5673											69.3	25.03	15.031	5.03	-4.971		69.5	24.5
						23.169	-13.7744											69.4	25.03	15.031	5.031	-4.97		69.6	25
						23.203	-13.7917											69.5	25.03	15.03	5.03	-4.97		69.7	25
						23.236	-13.3264											69.6	25.03	15.03	5.03	-4.97		69.8	25
						23.269	-13.4812											69.7	25.03	15.03	5.03	-4.971		69.9	25
						23.303	-13.7053											69.8	25.03	15.03	5.03	-4.971		70	-11.3
						23.336	-13.6708											69.9	25.03	15.03	5.03	-4.971		70.1	-11.4
						23.369	-13.6363											70	25.03	15.03	5.03	-4.97		70.2	-11.4
						23.403	-13.7571											70.1	25.03	15.03	5.03	-4.971		70.3	-11.4
						23.436	-13.7571											70.2	25.03	15.03	5.029	-4.971		70.4	-11.7
						23.469	-13.9647											70.3	25.03	15.031	5.029	-4.971		70.5	24
						23.503	-13.9993											70.4	25.03	15.031	5.03	-4.971		70.6	25
						23.536	-14.086											70.5	25.03	15.031	5.031	-4.971		70.7	25
						23.569	-14.034											70.6	25.03	15.031	5.03	-4.971		70.8	25
						23.603	-14.0513											70.7	25.03	15.03	5.03	-4.97		70.9	25
						23.636	-13.93											70.8	25.03	15.03	5.029	-4.97		71	-11.1
						23.669	-13.9127											70.9	25.03	15.03	5.03	-4.971		71.1	-11.4
						23.703	-13.8262											71	25.03	15.03	5.03	-4.971		71.2	-11.6
						23.738	-13.93											71.1	25.03	15.03	5.03	-4.971		71.3	-11.6
						23.771	-14.1728											71.2	25.03	15.031	5.03	-4.97		71.4	-11.6
						23.805	-14.1033											71.3	25.03	15.031	5.03	-4.971		71.5	23
						23.838	-14.2596											71.4	25.03	15.031	5.03	-4.971		71.6	24.9
						23.871	-14.2249											71.5	25.03	15.031	5.03	-4.97		71.7	24.9
						23.905	-14.0686											71.6	25.03	15.03	5.03	-4.97		71.8	25
						23.938	-14.1728											71.7	25.03	15.03	5.03	-4.97		71.9	24.9
						23.971	-14.2596											71.8	25.03	15.03	5.03	-4.97		72	-10.3
						24.005	-14.2944											71.9	25.03	15.03	5.03	-4.97		72.1	-11.3
						24.038	-13.9647											72	25.03	15.03	5.031	-4.97		72.2	-11.5
						24.071	-14.1554											72.1	25.03	15.03	5.031	-4.971		72.3	-11.5
						24.105	-14.1033											72.2	25.03	15.03	5.031	-4.971		72.4	-11.6
						24.138	-13.8781											72.3	25.03	15.03	5.03	-4.97		72.5	21.2
						24.171	-13.9474											72.4	25.03	15.03	5.03	-4.97		72.6	24.9
						24.205	-14.3814											72.5	25.03	15.03	5.03	-4.97		72.7	24.9
						24.238	-14.034											72.6	25.03	15.03	5.03	-4.97		72.8	24.9
						24.271	-14.0166											72.7	25.03	15.03	5.031	-4.97		72.9	24.9
						24.305	-13.7744											72.8	25.03	15.029	5.031	-4.97		73	-8.5
						24.338	-13.7226											72.9	25.03	15.029	5.03	-4.97		73.1	-11.3
						24.371	-13.7053											73	25.03	15.029	5.03	-4.97		73.2	-11.5
						24.405	-13.8608											73.1	25.03	15.029	5.03	-4.97		73.3	-11.5
						24.438	-13.8608											73.2	25.03	15.029	5.03	-4.971		73.4	16.8
						24.471	-13.8089											73.3	25.03	15.029	5.03	-4.971		73.5	24.9
						24.504	-13.8262											73.4	25.03	15.029	5.031	-4.97		73.6	24.9
						24.538	-14.1901											73.5	25.03	15.029	5.031	-4.97		73.7	24.9
						24.571	-14.0166											73.6	25.03	15.029	5.03	-4.97		73.8	24.9
						24.605	-14.0166											73.7	25.03	15.031	5.03	-4.97		73.9	-3.4
						24.638	-13.9474											73.8	25.03	15.031	5.031	-4.97		74	-11.3
						24.671	-13.93											73.9	25.03	15.031	5.031	-4.97		74.1	-11.5
						24.704	-13.9474											74	25.03	15.031	5.031	-4.97		74.2	-11.5
						24.737	-13.8608											74.1	25.03	15.03	5.03	-4.971		74.3	-11.5
						24.77	-13.9993											74.2	25.03	15.03	5.03	-4.97		74.4	8.3
						24.803	-13.9474											74.3	25.03	15.03	5.03	-4.97		74.5	24.9
						24.837	-13.9647											74.4	25.03	15.03	5.03	-4.97		74.6	24.9
						24.87	-13.8435											74.5	25.03	15.03	5.03	-4.97		74.7	24.9
						24.903	-13.7053											74.6	25.03	15.03	5.03	-4.97		74.8	24.9
						24.937	-13.7917											74.7	25.03	15.03	5.03	-4.971		74.9	10.9
						24.97	-13.7917											74.8	25.03	15.03	5.03	-4.97		75	-11.3
						25.003	-14.2422											74.9	25.03	15.03	5.03	-4.97		75.1	-11.5
						25.037	-13.8781											75	25.03	15.03	5.03	-4.97		75.2	-11.5
						25.07	-14.1207											75.1	25.03	15.03	5.03	-4.97		75.3	-11.5
						25.103	-13.5157											75.2	25.03	15.03	5.031	-4.97		75.4	-10.2
						25.137	-13.8435											75.3	25.03	15.03	5.03	-4.971		75.5	25
						25.17	-14.2075											75.4	25.03	15.031	5.03	-4.971		75.6	25
						25.203	-14.1554											75.5	25.03	15.031	5.029	-4.971		75.7	24.9
						25.237	-13.8781											75.6	25.03	15.031	5.03	-4.97		75.8	25
						25.27	-13.9647											75.7	25.03	15.031	5.03	-4.97		75.9	25
						25.303	-13.8262											75.8	25.03	15.03	5.03	-4.97		76	-11.3
						25.337	-14.034											75.9	25.03	15.03	5.03	-4.971		76.1	-11.5
						25.37	-14.034											76	25.03	15.03	5.031	-4.97		76.2	-11.5
						25.403	-13.9127											76.1	25.03	15.03	5.031	-4.97		76.3	-11.5
						25.437	-14.0166											76.2	25.03	15.031	5.03	-4.97		76.4	-11.5
						25.47	-14.034											76.3	25.03	15.031	5.03	-4.97		76.5	24.8
						25.503	-14.0166											76.4	25.03	15.031	5.03	-4.97		76.6	25
						25.537	-14.1033											76.5	25.03	15.031	5.03	-4.97		76.7	25
						25.57	-13.982											76.6	25.03	15.029	5.031	-4.97		76.8	25
						25.603	-13.9993											76.7	25.03	15.029	5.031	-4.97		76.9	25
						25.637	-13.9127											76.8	25.03	15.029	5.03	-4.97		77	-11.5
						25.67	-14.0166											76.9	25.03	15.029	5.03	-4.97		77.1	-11.5
						25.703	-14.138											77	25.03	15.031	5.03	-4.97		77.2	-11.5
						25.737	-13.8954											77.1	25.03	15.031	5.03	-4.97		77.3	-11.5
						25.77	-13.8262											77.2	25.03	15.031	5.03	-4.971		77.4	-11.5
						25.803	-13.7571											77.3	25.03	15.031	5.03	-4.97		77.5	24.8
						25.837	-13.8089											77.4	25.03	15.03	5.03	-4.97		77.6	25.1
						25.87	-13.7744											77.5	25.03	15.03	5.03	-4.97		77.7	25.1
						25.903	-13.7917											77.6	25.03	15.03	5.03	-4.971		77.8	25
						25.937	-13.7053											77.7	25.03	15.03	5.03	-4.97		77.9	25.1
						25.97	-13.7917											77.8	25.03	15.029	5.03	-4.97		78	-11.4
						26.003	-13.8089											77.9	25.03	15.029	5.03	-4.969		78.1	-11.4
						26.037	-13.6535											78	25.03	15.029	5.03	-4.97		78.2	-11.4
						26.07	-13.464											78.1	25.03	15.029	5.03	-4.97		78.3	-11.6
						26.103	-13.6708											78.2	25.03	15.029	5.03	-4.97		78.4	-11.6
						26.137	-14.0513											78.3	25.03	15.031	5.03	-4.97		78.5	24.7
						26.17	-13.5329											78.4	25.03	15.031	5.03	-4.97		78.6	25.1
						26.203	-13.6363											78.5	25.03	15.031	5.03	-4.97		78.7	25.1
						26.237	-13.8262											78.6	25.03	15.031	5.03	-4.97		78.8	25.1
						26.27	-13.7744											78.7	25.03	15.03	5.031	-4.97		78.9	25.1
						26.303	-13.7571											78.8	25.03	15.03	5.03	-4.97		79	-11.2
						26.337	-13.6535											78.9	25.03	15.03	5.029	-4.97		79.1	-11.4
						26.37	-13.8435											79	25.03	15.03	5.029	-4.969		79.2	-11.6
						26.403	-13.982											79.1	25.03	15.03	5.03	-4.97		79.3	-11.6
						26.437	-13.7744											79.2	25.03	15.03	5.031	-4.97		79.4	-11.5
						26.47	-13.9647											79.3	25.03	15.03	5.03	-4.97		79.5	24.4
						26.503	-13.8089											79.4	25.03	15.03	5.03	-4.97		79.6	25
						26.537	-13.7053											79.5	25.03	15.031	5.03	-4.969		79.7	25.1
						26.57	-14.0166											79.6	25.03	15.031	5.029	-4.969		79.8	25
						26.603	-13.9993											79.7	25.03	15.031	5.029	-4.969		79.9	25.1
						26.637	-14.034											79.8	25.03	15.031	5.03	-4.97		80	-11.1
						26.67	-14.5557											79.9	25.03	15.03	5.03	-4.97		80.1	-11.5
						26.703	-13.8089											80	25.03	15.03	5.03	-4.969		80.2	-11.5
						26.737	-13.7571											80.1	25.03	15.03	5.03	-4.969		80.3	-11.5
						26.77	-13.8435											80.2	25.03	15.03	5.03	-4.969		80.4	-11.5
						26.803	-13.7917											80.3	25.03	15.03	5.03	-4.97		80.5	24.1
						26.837	-13.8781											80.4	25.03	15.03	5.03	-4.97		80.6	25
						26.87	-13.8954											80.5	25.03	15.03	5.03	-4.97		80.7	25
						26.903	-13.8954											80.6	25.03	15.03	5.031	-4.968		80.8	25
						26.937	-13.8781											80.7	25.03	15.03	5.03	-4.969		80.9	25
						26.97	-14.277											80.8	25.03	15.03	5.03	-4.969		81	-11
						27.003	-14.4162											80.9	25.03	15.03	5.03	-4.97		81.1	-11.5
						27.037	-14.1554											81	25.03	15.03	5.03	-4.97		81.2	-11.4
						27.07	-14.1033											81.1	25.03	15.03	5.031	-4.97		81.3	-11.4
						27.103	-14.0686											81.2	25.03	15.03	5.031	-4.968		81.4	-11.5
						27.137	-14.0513											81.3	25.03	15.03	5.03	-4.969		81.5	23.1
						27.17	-14.0166											81.4	25.03	15.03	5.029	-4.97		81.6	25
						27.203	-13.8262											81.5	25.03	15.03	5.03	-4.97		81.7	25
						27.237	-13.8781											81.6	25.03	15.031	5.03	-4.968		81.8	25
						27.27	-13.7917											81.7	25.03	15.031	5.031	-4.969		81.9	25
						27.303	-13.7399											81.8	25.03	15.031	5.03	-4.969		82	-10.4
						27.337	-14.0166											81.9	25.03	15.031	5.03	-4.97		82.1	-11.4
						27.37	-13.982											82	25.03	15.03	5.03	-4.969		82.2	-11.4
						27.403	-14.0166											82.1	25.03	15.03	5.03	-4.969		82.3	-11.4
						27.437	-14.5382											82.2	25.03	15.03	5.03	-4.969		82.4	-11.4
						27.47	-14.3814											82.3	25.03	15.03	5.03	-4.969		82.5	21.1
						27.503	-14.1033											82.4	25.03	15.03	5.031	-4.969		82.6	24.8
						27.537	-14.034											82.5	25.03	15.03	5.03	-4.969		82.7	25
						27.57	-13.8954											82.6	25.03	15.03	5.03	-4.969		82.8	25
						27.603	-13.6881											82.7	25.03	15.03	5.03	-4.969		82.9	25
						27.637	-13.982											82.8	25.03	15.03	5.03	-4.969		83	-8.8
						27.67	-13.9647											82.9	25.03	15.03	5.03	-4.968		83.1	-11.4
						27.703	-14.1728											83	25.03	15.03	5.031	-4.969		83.2	-11.4
						27.737	-14.2075											83.1	25.03	15.03	5.037	-4.969		83.3	-11.6
						27.77	-13.8954											83.2	25.03	15.03	5.044	-4.97		83.4	-11.4
						27.803	-13.982											83.3	25.03	15.03	5.044	-4.969		83.5	17.1
						27.837	-14.138											83.4	25.03	15.044	5.043	-4.969		83.6	24.9
						27.87	-14.0686											83.5	25.03	15.044	5.036	-4.966		83.7	25.1
						27.903	-14.2075											83.6	25.03	15.044	5.036	-4.956		83.8	25.1
						27.937	-14.1901											83.7	25.034	15.044	5.039	-4.956		83.9	24.9
						27.97	-14.277											83.8	25.044	15.037	5.042	-4.956		84	-3.4
						28.003	-14.5731											83.9	25.044	15.037	5.041	-4.962		84.1	-11.4
						28.037	-14.3988											84	25.043	15.037	5.041	-4.961		84.2	-11.6
						28.07	-13.8954											84.1	25.037	15.037	5.038	-4.961		84.3	-11.6
						28.103	-13.9474											84.2	25.037	15.039	5.039	-4.958		84.4	-11.6
						28.137	-13.7917											84.3	25.038	15.039	5.041	-4.959		84.5	7.8
						28.17	-13.9993											84.4	25.041	15.039	5.041	-4.961		84.6	24.9
						28.203	-14.034											84.5	25.041	15.039	5.04	-4.961		84.7	25
						28.237	-13.8781											84.6	25.041	15.04	5.039	-4.96		84.8	25
						28.27	-13.982											84.7	25.04	15.04	5.04	-4.958		84.9	25
						28.303	-13.93											84.8	25.039	15.04	5.04	-4.958		85	12
						28.337	-13.8781											84.9	25.04	15.04	5.04	-4.959		85.1	-11.3
						28.37	-14.086											85	25.04	15.04	5.04	-4.96		85.2	-11.5
						28.403	-14.1207											85.1	25.041	15.04	5.04	-4.959		85.3	-11.5
						28.437	-14.1554											85.2	25.04	15.04	5.04	-4.959		85.4	-11.5
						28.47	-14.1033											85.3	25.04	15.04	5.04	-4.958		85.5	-10.6
						28.503	-14.1033											85.4	25.039	15.041	5.04	-4.959		85.6	25
						28.537	-13.9474											85.5	25.04	15.041	5.04	-4.96		85.7	25
						28.57	-14.1207											85.6	25.04	15.041	5.041	-4.96		85.8	25
						28.603	-14.1033											85.7	25.04	15.041	5.04	-4.959		85.9	25
						28.637	-14.034											85.8	25.04	15.04	5.039	-4.958		86	25
						28.67	-13.93											85.9	25.04	15.04	5.039	-4.959		86.1	-11.3
						28.703	-14.0513											86	25.04	15.04	5.041	-4.959		86.2	-11.5
						28.737	-14.6604											86.1	25.04	15.04	5.041	-4.96		86.3	-11.5
						28.77	-14.4685											86.2	25.04	15.04	5.04	-4.958		86.4	-11.5
						28.803	-14.1728											86.3	25.04	15.04	5.039	-4.958		86.5	-11.5
						28.837	-14.2422											86.4	25.04	15.04	5.04	-4.959		86.6	24.8
						28.87	-14.086											86.5	25.04	15.04	5.04	-4.959		86.7	25
						28.903	-14.0513											86.6	25.04	15.04	5.04	-4.96		86.8	25
						28.937	-14.034											86.7	25.04	15.04	5.04	-4.96		86.9	25
						28.97	-14.0166											86.8	25.04	15.04	5.04	-4.959		87	25
						29.003	-13.8781											86.9	25.04	15.04	5.039	-4.959		87.1	-11.3
						29.037	-13.8608											87	25.04	15.04	5.04	-4.959		87.2	-11.4
						29.07	-14.2249											87.1	25.04	15.04	5.04	-4.959		87.3	-11.5
						29.103	-14.1207											87.2	25.04	15.04	5.04	-4.959		87.4	-11.4
						29.137	-13.982											87.3	25.04	15.04	5.04	-4.959		87.5	-11.4
						29.17	-13.7053											87.4	25.04	15.039	5.04	-4.959		87.6	24.8
						29.203	-13.8781											87.5	25.04	15.039	5.04	-4.96		87.7	25
						29.237	-13.7226											87.6	25.04	15.039	5.04	-4.959		87.8	25
						29.27	-13.8262											87.7	25.04	15.039	5.04	-4.959		87.9	25
						29.303	-13.8781											87.8	25.04	15.04	5.041	-4.959		88	25
						29.337	-14.0686											87.9	25.04	15.04	5.041	-4.959		88.1	-11.2
						29.37	-13.9647											88	25.04	15.04	5.041	-4.959		88.2	-11.4
						29.403	-13.8089											88.1	25.04	15.04	5.04	-4.959		88.3	-11.4
						29.437	-13.6881											88.2	25.04	15.04	5.04	-4.959		88.4	-11.4
						29.47	-13.6708											88.3	25.04	15.04	5.04	-4.959		88.5	-11.4
						29.503	-13.8262											88.4	25.04	15.04	5.041	-4.959		88.6	24.7
						29.537	-13.7571											88.5	25.04	15.04	5.041	-4.959		88.7	25
						29.57	-13.8435											88.6	25.04	15.04	5.041	-4.96		88.8	25
						29.603	-13.6535											88.7	25.04	15.04	5.041	-4.96		88.9	25.2
						29.637	-13.7226											88.8	25.04	15.04	5.04	-4.96		89	25
						29.67	-14.0513											88.9	25.04	15.04	5.04	-4.959		89.1	-11.2
						29.703	-13.9647											89	25.04	15.04	5.04	-4.959		89.2	-11.2
						29.737	-14.1207											89.1	25.04	15.04	5.041	-4.959		89.3	-11.2
						29.77	-14.0513											89.2	25.04	15.04	5.041	-4.959		89.4	-11.4
						29.803	-14.0513											89.3	25.04	15.04	5.041	-4.959		89.5	-11.2
						29.837	-14.3466											89.4	25.04	15.04	5.04	-4.959		89.6	24.7
						29.87	-14.1207											89.5	25.04	15.04	5.039	-4.959		89.7	25.2
						29.903	-14.0166											89.6	25.04	15.039	5.039	-4.959		89.8	25.2
						29.937	-14.086											89.7	25.04	15.039	5.04	-4.96		89.9	25.2
						29.97	-14.0686											89.8	25.04	15.039	5.042	-4.96		90	25.2
						30.003	-14.1207											89.9	25.04	15.039	5.042	-4.959		90.1	-11.1
						30.037	-14.086											90	25.04	15.04	5.04	-4.959		90.2	-11.2
						30.07	-14.0686											90.1	25.04	15.04	5.039	-4.959		90.3	-11.2
						30.103	-14.0166											90.2	25.04	15.04	5.041	-4.959		90.4	-11.2
						30.137	-14.0513											90.3	25.04	15.04	5.041	-4.959		90.5	-11.2
						30.17	-14.0166											90.4	25.04	15.04	5.042	-4.959		90.6	24.2
						30.203	-13.7917											90.5	25.04	15.04	5.04	-4.959		90.7	25.2
						30.237	-13.7744											90.6	25.04	15.04	5.04	-4.959		90.8	25.2
						30.27	-13.6881											90.7	25.04	15.04	5.04	-4.959		90.9	25.2
						30.303	-13.8435											90.8	25.04	15.04	5.041	-4.959		91	25.2
						30.337	-14.086											90.9	25.04	15.04	5.041	-4.96		91.1	-10.7
						30.37	-13.9474											91	25.04	15.04	5.041	-4.96		91.2	-11.2
						30.403	-13.9647											91.1	25.04	15.04	5.04	-4.959		91.3	-11.2
						30.437	-13.7399											91.2	25.04	15.04	5.04	-4.959		91.4	-11.2
						30.47	-13.7917											91.3	25.04	15.04	5.04	-4.96		91.5	-11.2
						30.503	-13.6535											91.4	25.04	15.04	5.04	-4.96		91.6	23.4
						30.537	-13.6018											91.5	25.04	15.04	5.041	-4.959		91.7	25.3
						30.57	-14.2422											91.6	25.04	15.04	5.041	-4.959		91.8	25.2
						30.603	-13.7399											91.7	25.04	15.04	5.041	-4.96		91.9	25.2
						30.637	-13.7053											91.8	25.04	15.04	5.04	-4.96		92	25.3
						30.67	-13.9474											91.9	25.04	15.04	5.04	-4.959		92.1	-10.2
						30.703	-13.9127											92	25.04	15.04	5.04	-4.959		92.2	-11.2
						30.737	-14.1207											92.1	25.04	15.04	5.041	-4.959		92.3	-11.2
						30.77	-14.1207											92.2	25.04	15.04	5.041	-4.959		92.4	-11.2
						30.803	-14.2075											92.3	25.04	15.04	5.04	-4.959		92.5	21.5
						30.837	-14.2075											92.4	25.04	15.04	5.04	-4.96		92.6	25.3
						30.87	-14.2075											92.5	25.04	15.04	5.04	-4.96		92.7	25.3
						30.903	-14.1207											92.6	25.04	15.04	5.04	-4.959		92.8	25.3
						30.937	-14.1033											92.7	25.04	15.04	5.04	-4.96		92.9	25.3
						30.97	-14.1554											92.8	25.04	15.04	5.04	-4.96		93	-8.3
						31.003	-14.034											92.9	25.04	15.041	5.04	-4.96		93.1	-11
						31.037	-14.0166											93	25.04	15.041	5.04	-4.958		93.2	-11.2
						31.07	-13.9474											93.1	25.04	15.041	5.04	-4.96		93.3	-11.2
						31.103	-14.5033											93.2	25.04	15.041	5.041	-4.96		93.4	-11.2
						31.137	-14.3292											93.3	25.04	15.04	5.041	-4.961		93.5	17.3
						31.17	-14.4685											93.4	25.04	15.04	5.041	-4.959		93.6	25.3
						31.203	-14.5557											93.5	25.04	15.04	5.041	-4.959		93.7	25.3
						31.237	-14.364											93.6	25.04	15.04	5.04	-4.959		93.8	25.3
						31.27	-14.3118											93.7	25.04	15.04	5.04	-4.96		93.9	25.3
						31.303	-14.4859											93.8	25.04	15.04	5.04	-4.961		94	-3.2
						31.337	-14.3814											93.9	25.04	15.04	5.041	-4.959		94.1	-11
						31.37	-14.3118											94	25.04	15.04	5.041	-4.959		94.2	-11.2
						31.403	-14.3814											94.1	25.04	15.041	5.041	-4.96		94.3	-11.2
						31.437	-14.3988											94.2	25.04	15.041	5.04	-4.961		94.4	-11.2
						31.47	-14.1033											94.3	25.04	15.041	5.04	-4.961		94.5	8.3
						31.503	-14.1901											94.4	25.04	15.041	5.041	-4.96		94.6	25.3
						31.537	-14.2249											94.5	25.04	15.041	5.041	-4.96		94.7	25.3
						31.57	-14.3814											94.6	25.04	15.04	5.04	-4.961		94.8	25.3
						31.603	-14.4336											94.7	25.04	15.04	5.04	-4.961		94.9	25.3
						31.637	-14.2075											94.8	25.04	15.04	5.04	-4.961		95	12.1
						31.67	-14.3118											94.9	25.04	15.04	5.041	-4.961		95.1	-11
						31.703	-14.2075											95	25.04	15.041	5.04	-4.961		95.2	-11.2
						31.737	-14.277											95.1	25.04	15.041	5.04	-4.961		95.3	-11.2
						31.77	-14.3118											95.2	25.04	15.041	5.04	-4.961		95.4	-11.2
						31.803	-14.3292											95.3	25.04	15.041	5.04	-4.961		95.5	-10.1
						31.837	-14.3118											95.4	25.04	15.04	5.041	-4.961		95.6	25.3
						31.87	-14.6255											95.5	25.04	15.04	5.041	-4.961		95.7	25.3
						31.903	-14.2944											95.6	25.04	15.04	5.041	-4.961		95.8	25.4
						31.937	-14.3814											95.7	25.04	15.04	5.041	-4.961		95.9	25.3
						31.97	-14.5731											95.8	25.039	15.04	5.041	-4.961		96	25.4
						32.003	-14.5208											95.9	25.04	15.04	5.041	-4.961		96.1	-11
						32.037	-14.0513											96	25.04	15.04	5.041	-4.961		96.2	-11.1
						32.07	-13.9993											96.1	25.04	15.04	5.04	-4.961		96.3	-11
						32.103	-14.0513											96.2	25.04	15.04	5.04	-4.961		96.4	-11
						32.137	-13.6535											96.3	25.04	15.041	5.04	-4.962		96.5	-11
						32.17	-13.7399											96.4	25.04	15.041	5.04	-4.961		96.6	25.3
						32.203	-13.7053											96.5	25.04	15.041	5.041	-4.961		96.7	25.4
						32.237	-13.93											96.6	25.04	15.041	5.041	-4.961		96.8	25.4
						32.27	-14.0513											96.7	25.04	15.04	5.04	-4.962		96.9	25.4
						32.303	-13.9993											96.8	25.04	15.04	5.039	-4.962		97	25.4
						32.354	-13.9993											96.9	25.04	15.04	5.039	-4.962		97.1	-10.9
						32.38	-13.9993											97	25.04	15.04	5.04	-4.961		97.2	-11.1
						32.408	-14.2596											97.1	25.04	15.04	5.042	-4.96		97.3	-11.1
						32.439	-14.2249											97.2	25.04	15.039	5.041	-4.962		97.4	-11.1
						32.47	-14.2944											97.3	25.04	15.039	5.041	-4.962		97.5	-11.1
						32.516	-14.2422											97.4	25.04	15.039	5.039	-4.962		97.6	25.2
						32.544	-14.2422											97.5	25.04	15.039	5.04	-4.961		97.7	25.4
						32.571	-14.2422											97.6	25.04	15.039	5.042	-4.961		97.8	25.6
						32.603	-14.5557											97.7	25.04	15.039	5.042	-4.961		97.9	25.6
						32.651	-14.2075											97.8	25.04	15.039	5.041	-4.961		98	25.6
						32.681	-14.1728											97.9	25.04	15.039	5.04	-4.961		98.1	-10.9
						32.709	-14.1728											98	25.04	15.041	5.04	-4.961		98.2	-10.9
						32.737	-14.2596											98.1	25.04	15.041	5.04	-4.961		98.3	-11.1
						32.77	-14.364											98.2	25.04	15.041	5.04	-4.961		98.4	-10.9
						32.812	-14.2596											98.3	25.04	15.041	5.041	-4.962		98.5	-10.9
						32.842	-14.3118											98.4	25.04	15.04	5.041	-4.962		98.6	25.2
						32.87	-14.3118											98.5	25.04	15.04	5.041	-4.961		98.7	25.6
						32.92	-14.277											98.6	25.04	15.04	5.04	-4.961		98.8	25.6
						32.946	-14.277											98.7	25.04	15.04	5.04	-4.961		98.9	25.6
						32.975	-14.2075											98.8	25.04	15.04	5.04	-4.961		99	25.6
						33.003	-14.086											98.9	25.04	15.04	5.04	-4.961		99.1	-10.7
						33.038	-14.1728											99	25.04	15.04	5.041	-4.961		99.2	-10.9
						33.07	-14.2249											99.1	25.04	15.04	5.041	-4.961		99.3	-10.9
						33.103	-14.1728											99.2	25.04	15.04	5.041	-4.961		99.4	-10.9
						33.136	-14.3118											99.3	25.04	15.04	5.041	-4.961		99.5	-10.9
						33.17	-14.4859											99.4	25.04	15.04	5.041	-4.961		99.6	25
						33.203	-14.3814											99.5	25.039	15.04	5.04	-4.961		99.7	25.6
						33.236	-14.2249											99.6	25.04	15.04	5.04	-4.961		99.8	25.6
						33.27	-14.277											99.7	25.04	15.039	5.04	-4.961		99.9	25.6
						33.303	-14.1901											99.8	25.041	15.039	5.04	-4.961		100	25.7
						33.336	-14.138											99.9	25.04	15.039	5.04	-4.961		100.1	-10.5
						33.37	-14.1901											100	25.04	15.039	5.04	-4.961		100.2	-10.7
						33.403	-14.1033											100.1	25.04	15.041	5.04	-4.961		100.3	-10.7
						33.437	-14.0166											100.2	25.04	15.041	5.04	-4.961		100.4	-10.9
						33.47	-13.8608											100.3	25.04	15.041	5.04	-4.961		100.5	-10.9
						33.503	-14.138											100.4	25.04	15.041	5.04	-4.961		100.6	24.7
						33.536	-14.0513											100.5	25.04	15.04	5.04	-4.961		100.7	25.6
						33.57	-14.4685											100.6	25.04	15.04	5.04	-4.961		100.8	25.7
						33.603	-14.608											100.7	25.04	15.04	5.04	-4.961		100.9	25.7
						33.636	-14.3814											100.8	25.04	15.04	5.04	-4.962		101	25.7
						33.67	-14.2075											100.9	25.04	15.04	5.04	-4.962		101.1	-10.2
						33.703	-14.4336											101	25.04	15.04	5.04	-4.961		101.2	-10.7
						33.736	-14.3988											101.1	25.04	15.04	5.04	-4.96		101.3	-10.7
						33.77	-14.0513											101.2	25.04	15.04	5.04	-4.962		101.4	-10.7
						33.803	-14.086											101.3	25.04	15.041	5.04	-4.962		101.5	-10.7
						33.836	-14.0166											101.4	25.04	15.041	5.04	-4.961		101.6	23.8
						33.87	-13.9993											101.5	25.04	15.041	5.04	-4.961		101.7	25.7
						33.903	-14.086											101.6	25.04	15.041	5.04	-4.961		101.8	25.7
						33.936	-14.2944											101.7	25.04	15.039	5.04	-4.961		101.9	25.8
						33.97	-14.0513											101.8	25.04	15.039	5.04	-4.961		102	25.8
						34.003	-14.0686											101.9	25.04	15.039	5.04	-4.961		102.1	-9.5
						34.036	-14.1554											102	25.04	15.039	5.04	-4.961		102.2	-10.6
						34.07	-14.1901											102.1	25.04	15.04	5.04	-4.96		102.3	-10.6
						34.103	-14.0513											102.2	25.04	15.04	5.04	-4.961		102.4	-10.6
						34.136	-13.9993											102.3	25.04	15.04	5.04	-4.961		102.5	-10.6
						34.17	-14.1207											102.4	25.04	15.04	5.04	-4.962		102.6	22.1
						34.203	-14.1033											102.5	25.04	15.041	5.039	-4.961		102.7	25.8
						34.236	-14.086											102.6	25.04	15.041	5.039	-4.961		102.8	25.8
						34.27	-13.7744											102.7	25.04	15.041	5.039	-4.961		102.9	25.8
						34.303	-13.982											102.8	25.04	15.041	5.039	-4.961		103	25.8
						34.336	-13.9474											102.9	25.04	15.041	5.04	-4.961		103.1	-7.9
						34.37	-13.982											103	25.04	15.04	5.04	-4.961		103.2	-10.6
						34.403	-13.9474											103.1	25.04	15.04	5.04	-4.96		103.3	-10.6
						34.436	-13.9474											103.2	25.04	15.04	5.039	-4.961		103.4	-10.6
						34.47	-13.7399											103.3	25.04	15.04	5.039	-4.961		103.5	-10.6
						34.503	-13.9474											103.4	25.04	15.04	5.039	-4.961		103.6	18.1
						34.536	-14.0166											103.5	25.04	15.04	5.04	-4.961		103.7	25.8
						34.57	-14.1207											103.6	25.04	15.04	5.04	-4.96		103.8	25.8
						34.603	-14.0166											103.7	25.04	15.04	5.04	-4.96		103.9	25.9
						34.636	-14.0166											103.8	25.04	15.04	5.04	-4.961		104	25.9
						34.67	-14.086											103.9	25.04	15.04	5.04	-4.96		104.1	-2.9
						34.703	-14.3466											104	25.04	15.04	5.04	-4.96		104.2	-10.5
						34.736	-14.4162											104.1	25.04	15.04	5.039	-4.961		104.3	-10.5
						34.77	-13.6708											104.2	25.04	15.04	5.039	-4.96		104.4	-10.5
						34.803	-13.6535											104.3	25.04	15.051	5.043	-4.96		104.5	-10.5
						34.836	-13.9474											104.4	25.04	15.051	5.054	-4.96		104.6	9
						34.87	-13.8089											104.5	25.04	15.051	5.053	-4.961		104.7	25.9
						34.903	-13.8435											104.6	25.04	15.051	5.053	-4.961		104.8	25.9
						34.936	-14.2944											104.7	25.04	15.047	5.044	-4.956		104.9	25.9
						34.97	-14.1554											104.8	25.049	15.047	5.044	-4.946		105	25.9
						35.003	-14.138											104.9	25.049	15.047	5.048	-4.948		105.1	12.5
						35.036	-14.1033											105	25.055	15.047	5.052	-4.948		105.2	-10.3
						35.07	-14.034											105.1	25.055	15.047	5.051	-4.954		105.3	-10.5
						35.103	-13.8608											105.2	25.049	15.05	5.051	-4.951		105.4	-10.5
						35.136	-13.9647											105.3	25.046	15.05	5.048	-4.951		105.5	-10.5
						35.17	-14.1207											105.4	25.049	15.05	5.048	-4.948		105.6	-9.4
						35.203	-14.3466											105.5	25.049	15.05	5.05	-4.95		105.7	25.9
						35.236	-14.2596											105.6	25.052	15.05	5.05	-4.95		105.8	26
						35.27	-14.1901											105.7	25.051	15.05	5.05	-4.953		105.9	26.1
						35.303	-14.2249											105.8	25.051	15.05	5.049	-4.95		106	26
						35.336	-13.9647											105.9	25.048	15.05	5.049	-4.949		106.1	26
						35.37	-14.0166											106	25.049	15.05	5.049	-4.949		106.2	-10.4
						35.403	-14.0513											106.1	25.051	15.05	5.05	-4.951		106.3	-10.4
						35.436	-14.2422											106.2	25.051	15.05	5.049	-4.952		106.4	-10.4
						35.47	-14.2075											106.3	25.05	15.05	5.049	-4.95		106.5	-10.4
						35.503	-14.2075											106.4	25.049	15.05	5.049	-4.95		106.6	-10.4
						35.536	-14.0686											106.5	25.049	15.05	5.049	-4.949		106.7	25.9
						35.57	-13.8781											106.6	25.049	15.05	5.049	-4.951		106.8	26
						35.603	-14.0166											106.7	25.051	15.05	5.049	-4.951		106.9	26
						35.636	-14.086											106.8	25.051	15.05	5.049	-4.951		107	26
						35.67	-14.2422											106.9	25.051	15.05	5.049	-4.949		107.1	26
						35.703	-13.982											107	25.05	15.05	5.049	-4.949		107.2	-10.2
						35.736	-14.0513											107.1	25.049	15.05	5.05	-4.949		107.3	-10.4
						35.77	-14.1207											107.2	25.049	15.05	5.05	-4.951		107.4	-10.5
						35.803	-14.4336											107.3	25.05	15.05	5.05	-4.951		107.5	-10.4
						35.836	-14.3292											107.4	25.051	15.05	5.05	-4.951		107.6	-10.5
						35.87	-14.1728											107.5	25.051	15.05	5.05	-4.95		107.7	25.8
						35.903	-14.138											107.6	25.05	15.05	5.05	-4.949		107.8	26
						35.936	-14.1033											107.7	25.05	15.05	5.049	-4.949		107.9	26.2
						35.97	-14.2944											107.8	25.05	15.05	5.049	-4.95		108	26
						36.003	-14.3118											107.9	25.05	15.05	5.05	-4.951		108.1	26.2
						36.036	-14.2596											108	25.05	15.05	5.05	-4.951		108.2	-10.3
						36.07	-14.1901											108.1	25.05	15.05	5.049	-4.95		108.3	-10.3
						36.103	-14.0513											108.2	25.05	15.05	5.05	-4.95		108.4	-10.3
						36.136	-14.138											108.3	25.05	15.05	5.05	-4.949		108.5	-10.3
						36.17	-14.2944											108.4	25.05	15.05	5.05	-4.949		108.6	-10.3
						36.203	-14.7653											108.5	25.05	15.049	5.049	-4.951		108.7	25.8
						36.236	-14.6604											108.6	25.05	15.049	5.05	-4.951		108.8	26
						36.27	-14.138											108.7	25.05	15.049	5.05	-4.95		108.9	26.2
						36.303	-14.2075											108.8	25.05	15.049	5.05	-4.95		109	26.1
						36.336	-14.3466											108.9	25.05	15.05	5.049	-4.95		109.1	26.1
						36.37	-14.3988											109	25.05	15.05	5.05	-4.95		109.2	-10.1
						36.403	-14.1728											109.1	25.05	15.05	5.05	-4.95		109.3	-10.3
						36.436	-13.982											109.2	25.05	15.05	5.049	-4.95		109.4	-10.3
						36.47	-14.277											109.3	25.05	15.05	5.049	-4.95		109.5	-10.3
						36.503	-14.138											109.4	25.05	15.051	5.049	-4.95		109.6	-10.3
						36.536	-14.1901											109.5	25.05	15.051	5.049	-4.95		109.7	25.6
						36.57	-14.1901											109.6	25.05	15.051	5.05	-4.951		109.8	26.1
						36.603	-13.8435											109.7	25.05	15.051	5.05	-4.951		109.9	26.1
						36.636	-13.8608											109.8	25.05	15.05	5.05	-4.951		110	26
						36.67	-13.9474											109.9	25.05	15.05	5.049	-4.95		110.1	26
						36.703	-14.1728											110	25.05	15.05	5.049	-4.95		110.2	-10.2
						36.738	-14.086											110.1	25.05	15.05	5.049	-4.95		110.3	-10.4
						36.772	-13.9647											110.2	25.05	15.05	5.05	-4.95		110.4	-10.4
						36.805	-13.8262											110.3	25.05	15.05	5.049	-4.95		110.5	-10.4
						36.838	-13.7744											110.4	25.05	15.05	5.05	-4.95		110.6	-10.4
						36.872	-14.0513											110.5	25.05	15.05	5.05	-4.95		110.7	25
						36.905	-13.7226											110.6	25.05	15.05	5.05	-4.951		110.8	26
						36.938	-13.982											110.7	25.05	15.05	5.049	-4.951		110.9	26
						36.972	-14.1728											110.8	25.05	15.05	5.049	-4.95		111	26
						37.005	-14.034											110.9	25.05	15.05	5.049	-4.949		111.1	-9.9
						37.038	-14.2249											111	25.05	15.05	5.05	-4.951		111.2	-10.4
						37.072	-14.2422											111.1	25.05	15.05	5.05	-4.951		111.3	-10.4
						37.105	-14.138											111.2	25.05	15.05	5.05	-4.951		111.4	-10.4
						37.138	-14.086											111.3	25.05	15.05	5.049	-4.949		111.5	-10.4
						37.172	-14.2075											111.4	25.05	15.05	5.05	-4.95		111.6	24.1
						37.205	-14.0513											111.5	25.05	15.05	5.05	-4.95		111.7	25.9
						37.238	-14.1033											111.6	25.05	15.05	5.05	-4.951		111.8	26
						37.272	-14.1207											111.7	25.05	15.05	5.05	-4.949		111.9	25.9
						37.305	-14.2075											111.8	25.05	15.05	5.049	-4.949		112	26
						37.338	-14.2596											111.9	25.05	15.051	5.049	-4.95		112.1	-9.3
						37.372	-14.5208											112	25.05	15.051	5.05	-4.951		112.2	-10.4
						37.405	-14.2249											112.1	25.05	15.051	5.05	-4.95		112.3	-10.4
						37.438	-14.2249											112.2	25.05	15.051	5.049	-4.95		112.4	-10.6
						37.472	-14.1207											112.3	25.05	15.051	5.049	-4.95		112.5	-10.6
						37.505	-14.5906											112.4	25.05	15.05	5.05	-4.95		112.6	22.2
						37.538	-14.4511											112.5	25.05	15.05	5.05	-4.95		112.7	25.9
						37.572	-14.5906											112.6	25.05	15.05	5.05	-4.95		112.8	26
						37.605	-14.5906											112.7	25.05	15.05	5.05	-4.95		112.9	26
						37.638	-14.5731											112.8	25.05	15.05	5.049	-4.949		113	26
						37.672	-14.2944											112.9	25.05	15.05	5.049	-4.949		113.1	-7.8
						37.705	-14.4685											113	25.05	15.05	5.05	-4.949		113.2	-10.5
						37.736	-14.4162											113.1	25.05	15.05	5.051	-4.95		113.3	-10.5
						37.77	-14.5208											113.2	25.05	15.05	5.051	-4.95		113.4	-10.5
						37.803	-14.5382											113.3	25.05	15.05	5.05	-4.95		113.5	-10.4
						37.836	-14.2596											113.4	25.05	15.05	5.05	-4.95		113.6	18.2
						37.87	-14.5906											113.5	25.05	15.05	5.05	-4.95		113.7	26
						37.903	-14.277											113.6	25.05	15.05	5.05	-4.95		113.8	26
						37.936	-14.1033											113.7	25.05	15.05	5.05	-4.949		113.9	26.1
						37.97	-14.2075											113.8	25.05	15.05	5.05	-4.949		114	26
						38.003	-14.2944											113.9	25.05	15.05	5.049	-4.95		114.1	-2.7
						38.036	-14.2249											114	25.05	15.05	5.049	-4.949		114.2	-10.3
						38.07	-14.4336											114.1	25.05	15.05	5.05	-4.949		114.3	-10.5
						38.103	-14.2944											114.2	25.05	15.05	5.05	-4.949		114.4	-10.5
						38.136	-14.364											114.3	25.05	15.05	5.05	-4.949		114.5	-10.5
						38.17	-14.277											114.4	25.05	15.05	5.05	-4.949		114.6	9.2
						38.203	-14.3292											114.5	25.05	15.05	5.05	-4.949		114.7	26
						38.236	-14.2075											114.6	25.05	15.05	5.05	-4.949		114.8	26.1
						38.27	-14.1901											114.7	25.05	15.05	5.05	-4.949		114.9	26.1
						38.303	-14.1033											114.8	25.05	15.05	5.05	-4.949		115	26.1
						38.336	-14.2249											114.9	25.05	15.05	5.05	-4.949		115.1	12.3
						38.37	-14.2944											115	25.05	15.05	5.05	-4.949		115.2	-10.3
						38.403	-14.2075											115.1	25.05	15.05	5.05	-4.949		115.3	-10.3
						38.436	-14.2944											115.2	25.05	15.05	5.05	-4.949		115.4	-10.3
						38.47	-14.3988											115.3	25.05	15.05	5.05	-4.949		115.5	-10.3
						38.503	-14.3814											115.4	25.05	15.05	5.05	-4.949		115.6	-9.2
						38.536	-14.3466											115.5	25.05	15.05	5.05	-4.949		115.7	26
						38.57	-14.364											115.6	25.05	15.05	5.05	-4.948		115.8	26.1
						38.603	-14.2944											115.7	25.05	15.051	5.05	-4.949		115.9	26.1
						38.636	-14.1901											115.8	25.05	15.051	5.05	-4.949		116	26.1
						38.67	-14.2422											115.9	25.05	15.051	5.05	-4.95		116.1	26.1
						38.703	-14.1554											116	25.05	15.051	5.05	-4.949		116.2	-10.3
						38.738	-14.1207											116.1	25.05	15.051	5.05	-4.949		116.3	-10.3
						38.772	-14.1728											116.2	25.05	15.051	5.05	-4.949		116.4	-10.3
						38.805	-14.2249											116.3	25.05	15.051	5.05	-4.949		116.5	-10.3
						38.838	-14.1728											116.4	25.05	15.051	5.05	-4.949		116.6	-10.3
						38.872	-14.1728											116.5	25.05	15.05	5.05	-4.949		116.7	26
						38.905	-14.1207											116.6	25.05	15.05	5.05	-4.949		116.8	26.1
						38.938	-14.3292											116.7	25.05	15.05	5.05	-4.949		116.9	26.1
						38.972	-14.3292											116.8	25.05	15.05	5.05	-4.949		117	26.1
						39.005	-14.1901											116.9	25.05	15.049	5.05	-4.949		117.1	26.1
						39.038	-14.2075											117	25.05	15.049	5.05	-4.949		117.2	-10.1
						39.072	-14.2944											117.1	25.05	15.049	5.05	-4.949		117.3	-10.3
						39.105	-14.1728											117.2	25.05	15.049	5.05	-4.949		117.4	-10.3
						39.138	-14.3466											117.3	25.05	15.049	5.05	-4.949		117.5	-10.3
						39.172	-14.2422											117.4	25.05	15.05	5.05	-4.949		117.6	-10.3
						39.205	-14.3988											117.5	25.05	15.05	5.05	-4.949		117.7	26
						39.238	-14.4511											117.6	25.05	15.05	5.05	-4.949		117.8	26.1
						39.272	-14.364											117.7	25.05	15.05	5.05	-4.949		117.9	26.1
						39.305	-14.1901											117.8	25.05	15.05	5.05	-4.949		118	26.3
						39.338	-14.3118											117.9	25.05	15.05	5.051	-4.949		118.1	26.1
						39.372	-14.3292											118	25.05	15.05	5.051	-4.949		118.2	-10.2
						39.405	-14.3466											118.1	25.05	15.05	5.05	-4.949		118.3	-10.3
						39.438	-14.4162											118.2	25.05	15.05	5.049	-4.95		118.4	-10.3
						39.472	-14.2596											118.3	25.05	15.05	5.049	-4.95		118.5	-10.3
						39.505	-14.4162											118.4	25.05	15.05	5.049	-4.949		118.6	-10.2
						39.538	-14.3466											118.5	25.05	15.05	5.05	-4.948		118.7	25.9
						39.572	-14.3988											118.6	25.05	15.05	5.05	-4.949		118.8	26.3
						39.605	-14.2422											118.7	25.05	15.05	5.05	-4.949		118.9	26.3
						39.638	-14.2422											118.8	25.05	15.05	5.05	-4.95		119	26.3
						39.672	-14.4162											118.9	25.05	15.05	5.049	-4.949		119.1	26.3
						39.705	-14.3118											119	25.05	15.051	5.05	-4.949		119.2	-9.9
						39.738	-14.2249											119.1	25.05	15.051	5.05	-4.949		119.3	-10.2
						39.772	-14.2944											119.2	25.05	15.051	5.05	-4.949		119.4	-10.2
						39.805	-14.277											119.3	25.05	15.051	5.05	-4.949		119.5	-10.2
						39.838	-14.138											119.4	25.05	15.05	5.05	-4.949		119.6	-10.2
						39.872	-13.9647											119.5	25.05	15.05	5.049	-4.95		119.7	25.7
						39.905	-13.9474											119.6	25.05	15.05	5.05	-4.949		119.8	26.3
						39.938	-14.277											119.7	25.05	15.05	5.051	-4.949		119.9	26.3
						39.972	-14.4511											119.8	25.05	15.05	5.051	-4.949		120	26.3
						40.005	-14.277											119.9	25.05	15.05	5.05	-4.95		120.1	26.2
						40.038	-14.2249											120	25.05	15.05	5.05	-4.95		120.2	-9.8
						40.072	-14.3814											120.1	25.05	15.05	5.05	-4.95		120.3	-10.2
						40.105	-14.2249											120.2	25.05	15.049	5.05	-4.949		120.4	-10.2
						40.138	-14.5557											120.3	25.05	15.049	5.051	-4.95		120.5	-10.2
						40.172	-14.5557											120.4	25.05	15.049	5.049	-4.95		120.6	-10.2
						40.205	-14.2596											120.5	25.05	15.049	5.049	-4.95		120.7	25.4
						40.238	-14.1728											120.6	25.05	15.051	5.049	-4.949		120.8	26.2
						40.272	-14.1033											120.7	25.05	15.051	5.05	-4.949		120.9	26.3
						40.305	-14.364											120.8	25.05	15.051	5.05	-4.949		121	26.2
						40.338	-14.4511											120.9	25.05	15.051	5.05	-4.95		121.1	26.2
						40.372	-14.4511											121	25.05	15.051	5.049	-4.95		121.2	-9.7
						40.405	-14.277											121.1	25.05	15.05	5.05	-4.949		121.3	-10.2
						40.438	-14.3466											121.2	25.05	15.05	5.051	-4.949		121.4	-10.2
						40.472	-14.4685											121.3	25.05	15.05	5.051	-4.949		121.5	-10.2
						40.505	-14.3466											121.4	25.05	15.05	5.051	-4.949		121.6	-10.2
						40.538	-14.2944											121.5	25.05	15.049	5.049	-4.949		121.7	24.3
						40.572	-14.2944											121.6	25.05	15.049	5.049	-4.95		121.8	26.2
						40.605	-14.3292											121.7	25.05	15.049	5.049	-4.949		121.9	26.2
						40.638	-14.277											121.8	25.05	15.049	5.05	-4.95		122	26.2
						40.672	-14.3118											121.9	25.05	15.05	5.05	-4.95		122.1	26.2
						40.705	-14.3814											122	25.05	15.05	5.05	-4.949		122.2	-9.2
						40.737	-14.3466											122.1	25.05	15.05	5.049	-4.949		122.3	-10.3
						40.771	-14.2944											122.2	25.05	15.05	5.05	-4.949		122.4	-10.3
						40.804	-13.9474											122.3	25.05	15.05	5.05	-4.949		122.5	-10.3
						40.837	-14.0166											122.4	25.05	15.05	5.05	-4.949		122.6	-10.3
						40.871	-14.1728											122.5	25.05	15.05	5.051	-4.949		122.7	22.5
						40.904	-14.3466											122.6	25.05	15.05	5.05	-4.949		122.8	26.1
						40.937	-14.364											122.7	25.05	15.05	5.05	-4.949		122.9	26.1
						40.971	-14.4859											122.8	25.05	15.051	5.05	-4.949		123	26.1
						41.004	-14.3466											122.9	25.05	15.051	5.049	-4.949		123.1	26.3
						41.037	-14.4685											123	25.05	15.051	5.049	-4.95		123.2	-7.6
						41.071	-14.277											123.1	25.05	15.051	5.05	-4.95		123.3	-10.3
						41.104	-14.3988											123.2	25.05	15.049	5.051	-4.95		123.4	-10.3
						41.137	-14.5382											123.3	25.05	15.049	5.051	-4.949		123.5	-10.3
						41.171	-14.3466											123.4	25.05	15.049	5.05	-4.949		123.6	-10.3
						41.204	-14.1554											123.5	25.05	15.049	5.05	-4.949		123.7	18.4
						41.237	-14.2944																	123.8	26.1
						41.271	-14.277																	123.9	26.1
						41.304	-14.2944																	124	26.1
						41.337	-14.3466																	124.1	26.1
						41.371	-14.277																	124.2	-2.7
						41.404	-14.3292																	124.3	-10.3
						41.437	-14.364																	124.4	-10.3
						41.471	-14.2944																	124.5	-10.3
						41.504	-14.3292																	124.6	-10.3
						41.537	-14.3814																	124.7	9.5
						41.571	-14.1728																	124.8	25.9
						41.604	-14.2422																	124.9	26.1
						41.637	-14.3466																	125	26.1
						41.671	-14.3466																	125.1	25.9
						41.704	-14.3988																	125.2	12
						41.737	-14.5906																	125.3	-10.3
						41.77	-14.5557																	125.4	-10.5
						41.804	-14.138																	125.5	-10.5
						41.837	-14.4511																	125.6	-10.5
						41.87	-14.2422																	125.7	-9
						41.904	-14.2249																	125.8	25.9
						41.937	-14.3814																	125.9	25.9
						41.97	-14.3988																	126	25.9
						42.004	-14.4685																	126.1	25.9
						42.037	-14.6954																	126.2	25.9
						42.071	-14.6954																	126.3	-10.5
						42.104	-14.3814																	126.4	-10.5
						42.137	-14.4162																	126.5	-10.5
						42.17	-14.1901																	126.6	-10.5
						42.204	-14.2075																	126.7	-10.5
						42.237	-14.2249																	126.8	25.7
						42.271	-14.2075																	126.9	25.9
						42.304	-14.5382																	127	25.9
						42.337	-14.5731																	127.1	25.9
						42.37	-14.3466																	127.2	25.9
						42.404	-14.2944																	127.3	-10.4
						42.437	-14.3988																	127.4	-10.5
						42.47	-14.4336																	127.5	-10.5
						42.504	-14.6429																	127.6	-10.5
						42.537	-14.7653																	127.7	-10.5
						42.57	-14.4162																	127.8	25.7
						42.604	-14.5208																	127.9	25.9
						42.637	-14.608																	128	25.9
						42.67	-14.5731																	128.1	25.9
						42.704	-14.5731																	128.2	26.1
						42.737	-14.608																	128.3	-10.4
						42.77	-14.4685																	128.4	-10.6
						42.804	-14.6954																	128.5	-10.6
						42.837	-14.4162																	128.6	-10.6
						42.87	-14.6255																	128.7	-10.6
						42.904	-14.5906																	128.8	25.7
						42.937	-14.7478																	128.9	25.8
						42.97	-14.7478																	129	25.8
						43.004	-14.6429																	129.1	25.8
						43.037	-14.6954																	129.2	25.8
						43.07	-14.6779																	129.3	-10.4
						43.104	-14.5731																	129.4	-10.6
						43.137	-14.138																	129.5	-10.8
						43.17	-14.1901																	129.6	-10.6
						43.204	-14.3466																	129.7	25.3
						43.237	-14.4685																	129.8	25.7
						43.27	-14.4162																	129.9	25.8
						43.304	-14.3292																	130	25.8
						43.337	-14.2075																	130.1	25.8
						43.37	-14.364																	130.2	-10.4
						43.404	-14.3988																	130.3	-10.6
						43.437	-14.364																	130.4	-10.8
						43.47	-14.3988																	130.5	-10.8
						43.504	-14.2596																	130.6	-10.8
						43.537	-14.3988																	130.7	24.7
						43.57	-14.4162																	130.8	25.6
						43.604	-14.086																	130.9	25.8
						43.637	-14.2422																	131	25.8
						43.67	-14.2075																	131.1	25.8
						43.704	-14.958																	131.2	-10.3
						43.737	-14.8878																	131.3	-10.6
						43.77	-14.7828																	131.4	-10.8
						43.804	-14.4685																	131.5	-10.8
						43.837	-14.3292																	131.6	-10.8
						43.87	-14.4859																	131.7	23.9
						43.904	-14.2075																	131.8	25.8
						43.937	-14.3466																	131.9	25.8
						43.97	-14.5033																	132	25.8
						44.004	-14.5033																	132.1	25.8
						44.037	-14.277																	132.2	-9.8
						44.07	-14.2249																	132.3	-10.7
						44.104	-14.2422																	132.4	-10.8
						44.137	-14.5033																	132.5	-10.8
						44.17	-14.2596																	132.6	-10.8
						44.204	-14.2249																	132.7	22
						44.237	-14.3466																	132.8	25.6
						44.27	-14.4162																	132.9	25.7
						44.304	-14.3118																	133	25.6
						44.337	-14.3814																	133.1	25.6
						44.37	-14.3466																	133.2	-8.2
						44.404	-14.3814																	133.3	-10.8
						44.437	-14.2596																	133.4	-10.8
						44.47	-14.1728																	133.5	-10.8
						44.504	-14.277																	133.6	-10.8
						44.537	-14.4162																	133.7	17.8
						44.57	-14.3466																	133.8	25.6
						44.604	-14.364																	133.9	25.6
						44.637	-14.1901																	134	25.6
						44.67	-14.4859																	134.1	25.6
						44.704	-14.3466																	134.2	-3.4
						44.737	-14.5208																	134.3	-10.8
						44.77	-14.2596																	134.4	-10.8
						44.804	-14.2944																	134.5	-10.8
						44.837	-14.2075																	134.6	-10.8
						44.87	-14.1728																	134.7	7.8
						44.904	-14.1728																	134.8	25.6
						44.937	-14.2596																	134.9	25.6
						44.97	-14.5208																	135	25.6
						45.004	-14.4511																	135.1	25.6
						45.037	-14.5382																	135.2	13.9
						45.07	-14.6255																	135.3	-10.8
						45.104	-14.6255																	135.4	-10.8
						45.137	-14.6429																	135.5	-10.8
						45.17	-14.3466																	135.6	-10.8
						45.204	-14.3466																	135.7	-10.5
						45.237	-14.1901																	135.8	25.4
						45.27	-14.2596																	135.9	25.6
						45.304	-14.1554																	136	25.6
						45.337	-14.2075																	136.1	25.6
						45.37	-13.9993																	136.2	25.6
						45.404	-13.8781																	136.3	-10.8
						45.437	-14.364																	136.4	-10.8
						45.47	-14.4162																	136.5	-10.8
						45.504	-14.4859																	136.6	-10.8
						45.537	-14.4511																	136.7	-11
						45.57	-14.6429																	136.8	25.4
						45.604	-14.5033																	136.9	25.4
						45.637	-14.5208																	137	25.4
						45.67	-14.3466																	137.1	25.4
						45.704	-14.138																	137.2	25.4
						45.737	-14.3118																	137.3	-10.8
						45.77	-14.7128																	137.4	-11
						45.804	-14.6429																	137.5	-11
						45.837	-14.7478																	137.6	-11
						45.87	-14.0686																	137.7	-11
						45.904	-14.1207																	137.8	25.3
						45.937	-14.1554																	137.9	25.4
						45.97	-14.1554																	138	25.4
						46.004	-14.138																	138.1	25.4
						46.037	-14.2249																	138.2	25.4
						46.07	-14.1033																	138.3	-10.8
						46.104	-14.138																	138.4	-11
						46.137	-14.086																	138.5	-11
						46.17	-14.1207																	138.6	-11
						46.204	-13.8954																	138.7	-11
						46.237	-13.9993																	138.8	25.1
						46.27	-14.1901																	138.9	25.5
						46.304	-14.1033																	139	25.4
						46.337	-14.034																	139.1	25.4
						46.37	-14.0686																	139.2	25.4
						46.404	-14.2075																	139.3	-10.8
						46.437	-14.4511																	139.4	-11
						46.47	-14.5208																	139.5	-11
						46.504	-14.4162																	139.6	-11
						46.537	-14.364																	139.7	-11
						46.57	-14.3292																	139.8	24.9
						46.604	-14.4162																	139.9	25.4
						46.637	-14.608																	140	25.5
						46.67	-14.5557																	140.1	25.4
						46.704	-14.6604																	140.2	25.5
						46.739	-14.5906																	140.3	-10.8
						46.772	-14.364																	140.4	-11
						46.806	-14.3814																	140.5	-11
						46.839	-14.277																	140.6	-11
						46.872	-14.4859																	140.7	-11.1
						46.906	-14.4685																	140.8	24.4
						46.939	-14.3814																	140.9	25.3
						46.972	-14.4859																	141	25.3
						47.006	-14.5033																	141.1	25.5
						47.039	-14.5033																	141.2	25.3
						47.072	-14.5557																	141.3	-10.6
						47.106	-14.4685																	141.4	-11
						47.139	-14.3118																	141.5	-11.1
						47.172	-14.4685																	141.6	-11.1
						47.206	-14.5382																	141.7	-11.1
						47.239	-14.5557																	141.8	23.4
						47.272	-14.4685																	141.9	25.3
						47.306	-14.2422																	142	25.3
						47.339	-14.2422																	142.1	25.3
						47.372	-14.2075																	142.2	25.3
						47.406	-14.2944																	142.3	-10.1
						47.439	-13.7226																	142.4	-11.1
						47.472	-13.9993																	142.5	-11.1
						47.506	-14.0686																	142.6	-11.1
						47.539	-13.9647																	142.7	-11.1
						47.572	-14.2075																	142.8	21.4
						47.606	-14.2249																	142.9	25.3
						47.639	-14.2422																	143	25.3
						47.672	-14.6429																	143.1	25.3
						47.706	-14.4859																	143.2	25.3
						47.737	-14.7653																	143.3	-8.1
						47.77	-14.3118																	143.4	-11.1
						47.804	-14.3988																	143.5	-11.1
						47.837	-14.364																	143.6	-11.1
						47.87	-14.4859																	143.7	-11.1
						47.905	-14.6604																	143.8	17.2
						47.937	-14.364																	143.9	25.3
						47.97	-14.3814																	144	25.3
						48.004	-14.4336																	144.1	25.4
						48.037	-14.3466																	144.2	25.3
						48.07	-14.5033																	144.3	-2.8
						48.104	-14.5382																	144.4	-10.9
						48.137	-14.6429																	144.5	-11.1
						48.17	-14.4162																	144.6	-11.1
						48.204	-14.6429																	144.7	-11.1
						48.237	-14.6604																	144.8	7.7
						48.27	-14.1554																	144.9	25.3
						48.304	-14.3466																	145	25.3
						48.337	-14.1728																	145.1	25.3
						48.37	-14.2075																	145.2	25.3
						48.404	-14.2249																	145.3	13.2
						48.437	-14.2075																	145.4	-11.1
						48.47	-14.1728																	145.5	-11.1
						48.504	-14.1554																	145.6	-11.1
						48.537	-14.1728																	145.7	-11.1
						48.57	-14.0686																	145.8	-10.6
						48.604	-14.5033																	145.9	25.1
						48.637	-14.2944																	146	25.3
						48.67	-14.1554																	146.1	25.3
						48.704	-14.2944																	146.2	25.3
						48.737	-14.277																	146.3	25.3
						48.77	-14.3118																	146.4	-11.1
						48.804	-14.3292																	146.5	-11.1
						48.837	-14.3292																	146.6	-11.1
						48.87	-14.2596																	146.7	-11.1
						48.904	-14.3292																	146.8	-11.1
						48.937	-14.4685																	146.9	25.1
						48.97	-14.608																	147	25.3
						49.004	-14.4859																	147.1	25.3
						49.037	-14.3814																	147.2	25.3
						49.07	-14.5906																	147.3	25.3
						49.104	-14.4336																	147.4	-11
						49.137	-14.5382																	147.5	-11.1
						49.17	-14.4336																	147.6	-11.1
						49.204	-14.5731																	147.7	-11.1
						49.237	-14.4511																	147.8	-11.1
						49.27	-14.364																	147.9	25.2
						49.304	-14.7128																	148	25.3
						49.337	-14.7653																	148.1	25.3
						49.37	-14.4859																	148.2	25.3
						49.404	-14.3292																	148.3	-11
						49.437	-14.6255																	148.4	-11.1
						49.47	-14.7128																	148.5	-11.1
						49.504	-14.9229																	148.6	-11.1
						49.537	-14.5731																	148.7	-11.1
						49.57	-14.608																	148.8	25
						49.604	-14.608																	148.9	25.3
						49.637	-14.6255																	149	25.4
						49.67	-14.5906																	149.1	25.4
						49.704	-14.4685																	149.2	25.3
						49.737	-14.3814																	149.3	-10.9
						49.77	-14.608																	149.4	-11.1
						49.804	-14.5731																	149.5	-11.1
						49.837	-14.4162																	149.6	-11.3
						49.87	-14.3118																	149.7	-11.3
						49.904	-14.364																	149.8	24.7
						49.937	-14.3466																	149.9	25.2
						49.97	-14.277																	150	25.4
						50.004	-14.0686																	150.1	25.4
						50.037	-14.1728																	150.2	25.4
						50.07	-14.086																	150.3	-10.9
						50.104	-14.2596																	150.4	-11.1
						50.137	-14.2422																	150.5	-11.1
						50.17	-14.1728																	150.6	-11.1
						50.204	-14.2944																	150.7	-11.1
						50.237	-14.277																	150.8	24.3
						50.27	-14.3814																	150.9	25.4
						50.304	-14.3466																	151	25.4
						50.337	-14.3118																	151.1	25.4
						50.37	-14.277																	151.2	25.4
						50.404	-14.3466																	151.3	-10.5
						50.437	-14.3292																	151.4	-11.1
						50.47	-13.93																	151.5	-11.1
						50.503	-13.8954																	151.6	-11.1
						50.537	-13.9127																	151.7	-11.1
						50.57	-13.982																	151.8	23.3
						50.603	-14.608																	151.9	25.4
						50.637	-14.4511																	152	25.4
						50.67	-14.5033																	152.1	25.4
						50.703	-14.4685																	152.2	25.4
						50.737	-14.3814																	152.3	-10
						50.77	-14.3814																	152.4	-11.1
						50.803	-14.2944																	152.5	-11
						50.837	-14.3118																	152.6	-11.3
						50.87	-13.8435																	152.7	-11.3
						50.903	-13.9647																	152.8	21.4
						50.937	-14.086																	152.9	25.3
						50.97	-14.034																	153	25.4
						51.004	-14.0513																	153.1	25.4
						51.037	-14.2596																	153.2	25.4
						51.07	-14.2422																	153.3	-8.2
						51.103	-14.2944																	153.4	-11
						51.137	-14.2075																	153.5	-11.2
						51.17	-14.0166																	153.6	-11.2
						51.203	-13.8781																	153.7	-11.2
						51.237	-14.364																	153.8	17.2
						51.27	-14.3118																	153.9	25.3
						51.303	-14.3814																	154	25.3
						51.337	-14.3466																	154.1	25.3
						51.37	-14.2944																	154.2	25.3
						51.403	-14.3466																	154.3	-2.9
						51.437	-13.8089																	154.4	-11
						51.47	-14.2944																	154.5	-11.2
						51.503	-14.1554																	154.6	-11.2
						51.537	-13.7399																	154.7	-11.2
						51.57	-14.1033																	154.8	7.8
						51.603	-14.1207																	154.9	25.3
						51.637	-14.1901																	155	25.3
						51.67	-13.8954																	155.1	25.3
						51.703	-13.9647																	155.2	25.4
						51.737	-14.1554																	155.3	12.8
						51.77	-14.0513																	155.4	-11
						51.803	-14.1901																	155.5	-11.2
						51.837	-13.93																	155.6	-11.2
						51.87	-13.93																	155.7	-11.2
						51.903	-14.1554																	155.8	-10.5
						51.937	-14.2596																	155.9	25.3
						51.97	-14.0513																	156	25.4
						52.003	-14.138																	156.1	25.4
						52.037	-14.2596																	156.2	25.4
						52.07	-14.3292																	156.3	25.4
						52.103	-14.4336																	156.4	-11
						52.137	-14.3292																	156.5	-11.2
						52.17	-14.3466																	156.6	-11.2
						52.203	-14.2249																	156.7	-11.2
						52.237	-14.1901																	156.8	-11.2
						52.27	-14.2249																	156.9	25.3
						52.303	-14.2249																	157	25.4
						52.337	-14.0686																	157.1	25.5
						52.37	-14.3814																	157.2	25.5
						52.403	-14.4162																	157.3	25.4
						52.437	-14.4859																	157.4	-11
						52.47	-14.4511																	157.5	-11
						52.503	-14.6604																	157.6	-11.2
						52.537	-14.6779																	157.7	-11.2
						52.57	-14.6429																	157.8	-11.1
						52.603	-13.8262																	157.9	25.1
						52.637	-13.9127																	158	25.3
						52.688	-13.6881																	158.1	25.4
						52.714	-13.6881																	158.2	25.4
						52.741	-13.6708																	158.3	25.3
						52.772	-13.7399																	158.4	-11
						52.803	-13.7399																	158.5	-11
						52.852	-13.8608																	158.6	-11.2
						52.879	-13.8608																	158.7	-11.2
						52.906	-14.2422																	158.8	-11.2
						52.937	-14.0686																	158.9	25.2
						52.985	-13.93																	159	25.3
						53.016	-13.8954																	159.1	25.3
						53.042	-13.8954																	159.2	25.3
						53.07	-13.8089																	159.3	25.3
						53.103	-13.93																	159.4	-11
						53.145	-14.1728																	159.5	-11.1
						53.176	-14.086																	159.6	-11.2
						53.203	-14.086																	159.7	-11.2
						53.253	-14.2422																	159.8	-11.2
						53.281	-14.2422																	159.9	24.7
						53.307	-14.3292																	160	25.3
						53.337	-14.3814																	160.1	25.5
						53.37	-14.3466																	160.2	25.3
						53.403	-14.4685																	160.3	25.3
						53.437	-14.364																	160.4	-10.8
						53.47	-14.1554																	160.5	-11.1
						53.503	-14.034																	160.6	-11.1
						53.537	-14.0513																	160.7	-11.1
						53.57	-14.086																	160.8	-11.1
						53.603	-14.3118																	160.9	24.2
						53.637	-14.3292																	161	25.3
						53.67	-14.2075																	161.1	25.3
						53.703	-14.2422																	161.2	25.3
						53.739	-14.1207																	161.3	25.3
						53.772	-13.9127																	161.4	-10.6
						53.805	-14.0686																	161.5	-11.1
						53.839	-14.1901																	161.6	-11.1
						53.872	-13.9127																	161.7	-11.1
						53.905	-14.1207																	161.8	-11.1
						53.939	-14.1554																	161.9	23.4
						53.972	-14.0686																	162	25.4
						54.005	-14.2075																	162.1	25.3
						54.039	-14.2944																	162.2	25.3
						54.072	-14.1554																	162.3	25.3
						54.105	-14.2075																	162.4	-10
						54.139	-14.3466																	162.5	-11.1
						54.172	-14.0686																	162.6	-11.1
						54.205	-14.0166																	162.7	-11.1
						54.239	-13.982																	162.8	-11.1
						54.272	-14.138																	162.9	21.5
						54.305	-14.1207																	163	25.3
						54.339	-14.0686																	163.1	25.3
						54.372	-14.3118																	163.2	25.3
						54.405	-14.277																	163.3	25.4
						54.439	-14.3466																	163.4	-8.3
						54.472	-14.364																	163.5	-11.1
						54.505	-13.9993																	163.6	-11.1
						54.539	-14.1033																	163.7	-11.1
						54.572	-14.277																	163.8	-11.1
						54.605	-14.3118																	163.9	17.2
						54.639	-14.2422																	164	25.4
						54.672	-14.4336																	164.1	25.4
						54.705	-14.5208																	164.2	25.4
						54.738	-14.5382																	164.3	25.4
						54.771	-14.277																	164.4	-2.9
						54.804	-14.3466																	164.5	-11.1
						54.838	-14.277																	164.6	-11.1
						54.871	-14.2944																	164.7	-11.1
						54.904	-14.2075																	164.8	-11.1
						54.938	-14.3118																	164.9	8.1
						54.971	-14.277																	165	25.4
						55.004	-14.2944																	165.1	25.4
						55.038	-14.4162																	165.2	25.4
						55.071	-14.364																	165.3	25.4
						55.104	-14.364																	165.4	12.6
						55.138	-14.086																	165.5	-10.9
						55.171	-14.1554																	165.6	-11.1
						55.204	-14.1728																	165.7	-11.1
						55.238	-14.1554																	165.8	-11.1
						55.271	-14.2249																	165.9	-10.3
						55.304	-14.3814																	166	25.4
						55.338	-14.138																	166.1	25.4
						55.371	-14.2422																	166.2	25.4
						55.404	-14.1554																	166.3	25.4
						55.438	-14.2249																	166.4	25.4
						55.471	-14.086																	166.5	-10.9
						55.504	-14.034																	166.6	-11.1
						55.538	-14.0686																	166.7	-11.1
						55.571	-13.9127																	166.8	-11.1
						55.604	-13.8435																	166.9	25.2
						55.638	-13.6363																	167	25.4
						55.671	-13.9127																	167.1	25.4
						55.704	-14.138																	167.2	25.4
						55.738	-14.2249																	167.3	25.4
						55.771	-14.4859																	167.4	-10.9
						55.804	-14.4859																	167.5	-11.1
						55.838	-13.8262																	167.6	-11.1
						55.871	-13.8608																	167.7	-11.1
						55.904	-13.8954																	167.8	-11.1
						55.938	-13.8435																	167.9	25.2
						55.971	-13.9993																	168	25.4
						56.004	-13.982																	168.1	25.4
						56.038	-14.2596																	168.2	25.4
						56.071	-14.0513																	168.3	25.3
						56.104	-14.3118																	168.4	-10.9
						56.138	-14.0513																	168.5	-11.1
						56.171	-14.138																	168.6	-11.1
						56.204	-14.1728																	168.7	-11.1
						56.238	-14.0166																	168.8	-11.1
						56.271	-14.0686																	168.9	25
						56.304	-14.0166																	169	25.4
						56.338	-14.0513																	169.1	25.4
						56.371	-14.0513																	169.2	25.4
						56.404	-13.9474																	169.3	25.4
						56.438	-14.0513																	169.4	-10.9
						56.471	-14.2944																	169.5	-11.1
						56.504	-14.2944																	169.6	-11.1
						56.538	-14.3292																	169.7	-11.1
						56.571	-14.2422																	169.8	-11.1
						56.604	-14.4162																	169.9	24.8
						56.638	-14.086																	170	25.4
						56.671	-14.086																	170.1	25.3
						56.704	-14.1728																	170.2	25.4
						56.738	-14.086																	170.3	25.4
						56.771	-14.1033																	170.4	-10.7
						56.804	-14.1033																	170.5	-11.1
						56.838	-14.1207																	170.6	-11.1
						56.871	-14.1901																	170.7	-11.1
						56.904	-14.3814																	170.8	-11.1
						56.938	-14.364																	170.9	24.4
						56.971	-14.364																	171	25.4
						57.004	-14.3118																	171.1	25.4
						57.038	-14.3988																	171.2	25.4
						57.071	-14.6429																	171.3	25.4
						57.104	-14.5033																	171.4	-10.5
						57.138	-14.3814																	171.5	-11.1
						57.171	-14.4162																	171.6	-11.1
						57.204	-14.4685																	171.7	-11.1
						57.238	-14.4511																	171.8	-11.1
						57.271	-14.4685																	171.9	23.5
						57.304	-14.8003																	172	25.4
						57.338	-14.7653																	172.1	25.4
						57.371	-14.5906																	172.2	25.4
						57.404	-14.5382																	172.3	25.4
						57.438	-14.6255																	172.4	-10
						57.471	-14.3814																	172.5	-11
						57.504	-14.364																	172.6	-11.1
						57.538	-14.3466																	172.7	-11.1
						57.571	-14.5906																	172.8	-11.1
						57.604	-14.5906																	172.9	21.6
						57.638	-14.9404																	173	25.4
						57.671	-14.8178																	173.1	25.4
						57.704	-14.8003																	173.2	25.4
						57.738	-14.7828																	173.3	25.4
						57.771	-14.7478																	173.4	-8.2
						57.804	-14.6255																	173.5	-11.1
						57.838	-14.6429																	173.6	-11.1
						57.871	-14.5033																	173.7	-11.1
						57.904	-14.4859																	173.8	-11.1
						57.938	-14.4162																	173.9	17.3
						57.971	-14.2075																	174	25.4
						58.004	-14.364																	174.1	25.4
						58.038	-14.4511																	174.2	25.4
						58.071	-14.4511																	174.3	25.4
						58.104	-14.086																	174.4	-3.1
						58.138	-14.1728																	174.5	-11
						58.171	-14.0513																	174.6	-11
						58.204	-14.1033																	174.7	-11.1
						58.238	-14.364																	174.8	-11.2
						58.271	-14.2249																	174.9	8.2
						58.304	-14.3118																	175	25.5
						58.338	-14.4511																	175.1	25.5
						58.371	-14.3466																	175.2	25.5
						58.404	-14.608																	175.3	25.5
						58.438	-14.5208																	175.4	12.5
						58.471	-14.4511																	175.5	-11
						58.504	-14.5382																	175.6	-11
						58.538	-14.5208																	175.7	-11
						58.571	-14.5557																	175.8	-11
						58.604	-14.4859																	175.9	-10.3
						58.638	-14.2422																	176	25.3
						58.671	-14.2944																	176.1	25.5
						58.704	-14.3292																	176.2	25.5
						58.738	-14.3466																	176.3	25.5
						58.771	-14.2249																	176.4	25.5
						58.804	-14.138																	176.5	-11
						58.838	-14.2422																	176.6	-11
						58.871	-14.2944																	176.7	-10.9
						58.904	-14.3988																	176.8	-10.9
						58.938	-14.5033																	176.9	-10.9
						58.971	-14.4162																	177	25.3
						59.004	-14.3814																	177.1	25.5
						59.037	-14.3814																	177.2	25.5
						59.071	-14.3118																	177.3	25.5
						59.104	-14.7303																	177.4	25.5
						59.137	-14.6255																	177.5	-10.9
						59.171	-14.5557																	177.6	-10.9
						59.204	-14.4162																	177.7	-10.9
						59.237	-14.4162																	177.8	-11.2
						59.271	-14.5906																	177.9	-11.1
						59.304	-14.5906																	178	25.2
						59.337	-14.4162																	178.1	25.3
						59.371	-14.3466																	178.2	25.5
						59.404	-14.277																	178.3	25.5
						59.437	-14.1728																	178.4	25.5
						59.471	-14.4511																	178.5	-10.9
						59.504	-14.6255																	178.6	-11.1
						59.538	-14.7478																	178.7	-11.1
						59.571	-14.7128																	178.8	-11.1
						59.604	-14.4511																	178.9	-11.1
						59.637	-14.4162																	179	25.2
						59.671	-14.4511																	179.1	25.3
						59.704	-14.4859																	179.2	25.3
						59.737	-14.5208																	179.3	25.3
						59.771	-14.3814																	179.4	25.3
						59.804	-14.364																	179.5	-10.9
						59.837	-14.4162																	179.6	-11.1
						59.871	-14.6429																	179.7	-11.1
						59.904	-14.6604																	179.8	-11.1
						59.937	-14.6779																	179.9	-11.1
						59.971	-14.7303																	180	24.8
						60.004	-14.5731																	180.1	25.3
						60.037	-14.5731																	180.2	25.3
						60.071	-14.4511																	180.3	25.4
						60.104	-14.4162																	180.4	25.4
						60.137	-14.4162																	180.5	-10.7
						60.171	-14.4336																	180.6	-11
						60.204	-14.8178																	180.7	-11.1
						60.237	-14.7128																	180.8	-11
						60.271	-14.6779																	180.9	-11
						60.304	-14.5906																	181	24.4
						60.337	-14.4511																	181.1	25.4
						60.371	-14.2944																	181.2	25.4
						60.404	-14.0686																	181.3	25.4
						60.437	-14.086																	181.4	25.4
						60.471	-14.2249																	181.5	-10.5
						60.504	-14.6954																	181.6	-11
						60.537	-14.4685																	181.7	-11
						60.571	-14.4859																	181.8	-11
						60.604	-14.5906																	181.9	-11
						60.637	-14.4685																	182	23.5
						60.671	-14.6255																	182.1	25.4
						60.704	-14.5906																	182.2	25.4
						60.737	-14.3118																	182.3	25.4
						60.771	-14.3292																	182.4	25.4
						60.804	-14.1901																	182.5	-10
						60.837	-14.2249																	182.6	-11
						60.871	-14.2596																	182.7	-11
						60.904	-14.3118																	182.8	-11
						60.937	-14.277																	182.9	-11
						60.971	-14.4162																	183	21.5
						61.004	-14.364																	183.1	25.3
						61.037	-14.3292																	183.2	25.5
						61.071	-14.3118																	183.3	25.3
						61.104	-14.3814																	183.4	25.2
						61.137	-14.1901																	183.5	-8.3
						61.171	-14.4336																	183.6	-11
						61.204	-14.4511																	183.7	-11
						61.237	-14.4859																	183.8	-11
						61.271	-14.3466																	183.9	-11
						61.304	-14.138																	184	17.5
						61.337	-14.1901																	184.1	25.3
						61.371	-14.2422																	184.2	25.5
						61.404	-14.4162																	184.3	25.5
						61.437	-14.277																	184.4	25.5
						61.471	-14.2422																	184.5	-3.2
						61.504	-14.034																	184.6	-11
						61.537	-14.034																	184.7	-11
						61.571	-14.138																	184.8	-11
						61.604	-14.1033																	184.9	-11
						61.637	-14.2596																	185	8.3
						61.671	-14.1901																	185.1	25.5
						61.704	-14.1207																	185.2	25.5
						61.737	-14.0686																	185.3	25.5
						61.771	-14.1901																	185.4	25.5
						61.804	-14.138																	185.5	12.3
						61.837	-14.1207																	185.6	-11
						61.871	-14.138																	185.7	-11
						61.904	-13.8954																	185.8	-11
						61.937	-13.8089																	185.9	-10.3
						61.971	-13.9647																	186	25.3
						62.004	-13.9993																	186.1	25.5
						62.037	-14.364																	186.2	25.5
						62.071	-14.0166																	186.3	25.5
						62.104	-13.9127																	186.4	25.5
						62.137	-13.982																	186.5	-11
						62.171	-14.138																	186.6	-11.1
						62.204	-14.0166																	186.7	-11
						62.237	-13.8608																	186.8	-11.1
						62.271	-14.0686																	186.9	-11.1
						62.304	-14.1033																	187	25.3
						62.337	-14.0166																	187.1	25.5
						62.371	-13.8608																	187.2	25.3
						62.404	-14.0166																	187.3	25.5
						62.437	-14.2944																	187.4	25.4
						62.471	-14.1207																	187.5	-10.9
						62.504	-14.2944																	187.6	-11.1
						62.537	-14.1728																	187.7	-11.1
						62.571	-14.086																	187.8	-11.1
						62.604	-13.8781																	187.9	-11.1
						62.637	-13.7917																	188	25.1
						62.671	-13.7399																	188.1	25.3
						62.704	-13.7053																	188.2	25.4
						62.739	-13.7744																	188.3	25.4
						62.773	-13.8608																	188.4	25.4
						62.806	-13.9993																	188.5	-10.9
						62.839	-13.8954																	188.6	-11.1
						62.873	-13.9127																	188.7	-11.1
[truncated: 298,831+ more rows]

## Sheet: Supplementary Figure 1
Supplementary Figure 1
[truncated: 4 more rows]

[truncated: 9 more sheets: Supplementary Figure 2, Supplementary Figure 4, Supplementary Figure 5b, c, Supplementary Figure 7, Supplementary Figure 8, Supplementary Figure 9, Supplementary Figure 14, Supplementary Figure 15, Supplementary Figure 16]
